# Supplementary material for: The Mediating Effect of Coping Style in the Relationship Between Depression and Disordered Eating Among Chinese Female Undergraduates
Source: Front Psychol. 2020 Jan 21;10:3011. doi: 10.3389/fpsyg.2019.03011 (PMC6985573; doi:10.3389/fpsyg.2019.03011)
Supplement: TABLE S1 — Raw data. [file Data_Sheet_1.xlsx]

## Sheet: raw data
age	grade	hometown	school	EDI1	EDI2	EDI3	EDI4	EDI5	EDI6	EDI7	EDI8	EDI9	EDI10	EDI11	EDI12	EDI13	EDI14	EDI15	EDI16	EDI17	EDI18	EDI19	EDI20	EDI21	EDI22	EDI23	EDI24	EDI25	EDI26	EDI27	EDI28	EDI29	EDI30	EDI31	EDI32	EDI33	EDI34	EDI35	EDI36	EDI37	EDI38	EDI39	EDI40	EDI41	EDI42	EDI43	EDI44	EDI45	EDI46
22	3	0	0	0	0	0	1	1	0	0	0	0	0	0	1	1	0	0	1	0	0	1	1	0	0	2	0	3	3	0	3	1	1	2	3	0	0	3	2	2	0	1	0	0	0	3	0	0	0
22	3	0	0	0	1	1	1	0	0	0	1	2	0	0	2	0	0	0	0	0	0	1	0	0	1	0	0	0	0	0	0	2	0	0	2	0	0	3	1	0	0	2	0	0	0	2	1	0	1
21	3	0	0	0	0	0	0	0	1	0	0	2	0	0	0	0	0	0	0	0	0	1	0	0	1	0	0	0	0	0	0	2	0	2	2	0	0	2	2	0	0	2	0	0	0	0	0	0	0
20	2	0	0	0	0	0	0	0	0	0	0	1	0	0	2	0	3	0	0	0	0	1	0	0	0	0	0	0	0	0	0	3	0	2	2	0	0	0	0	0	0	1	1	0	0	2	0	0	0
20	2	1	0	0	2	0	0	1	0	0	0	2	0	0	2	0	0	2	0	2	1	2	1	1	1	1	0	0	1	0	0	1	2	2	2	0	1	2	0	2	0	1	0	0	2	0	0	0	0
19	2	0	0	0	0	0	0	1	3	0	0	0	0	0	1	0	0	1	0	0	0	0	2	0	3	0	3	0	0	0	0	2	0	3	0	0	2	2	2	2	0	0	0	2	0	2	0	0	0
20	2	0	0	0	1	0	0	0	0	0	0	1	0	0	1	0	0	2	0	2	2	0	0	0	1	2	2	0	0	0	0	2	0	1	2	0	0	2	0	2	0	1	0	0	0	2	0	0	0
19	2	1	0	0	0	0	0	1	1	1	0	2	0	0	2	0	0	2	0	0	0	2	1	0	2	0	1	0	1	1	0	2	0	1	2	0	2	1	1	1	1	2	2	1	1	1	0	0	0
20	2	0	0	0	0	0	0	0	2	0	0	1	0	0	2	0	2	0	0	0	0	1	0	0	3	0	0	0	0	0	0	1	0	1	2	0	0	2	0	0	0	1	0	0	0	0	0	0	0
20	2	0	0	0	0	0	0	0	1	1	0	1	0	0	2	0	3	0	0	0	0	2	0	0	0	0	0	0	0	0	0	2	0	1	2	0	0	0	1	0	0	1	0	0	0	3	0	0	0
20	2	1	0	0	3	1	2	3	3	2	0	3	2	1	3	0	0	1	3	0	1	3	1	1	0	1	2	3	2	1	3	1	0	3	3	0	3	3	2	2	3	0	2	1	2	3	1	3	1
20	2	0	0	1	1	1	1	1	1	2	1	2	1	3	1	0	0	0	3	0	0	1	0	1	1	0	0	3	0	1	3	3	0	1	3	1	0	3	0	2	0	2	0	0	2	1	0	1	2
19	2	1	0	0	0	1	2	1	0	0	0	3	0	0	0	0	2	1	0	0	0	1	0	0	2	1	0	0	0	0	0	1	0	2	1	0	0	2	0	1	0	2	0	0	0	3	0	0	0
22	2	1	0	0	1	0	0	0	0	0	0	1	0	0	2	0	0	1	0	0	0	2	0	0	1	0	0	0	0	0	0	1	0	2	2	0	0	0	0	1	0	2	0	0	1	1	0	0	0
20	2	0	0	0	1	0	1	0	0	0	0	0	0	0	2	0	0	0	0	0	0	1	0	0	3	0	0	0	0	0	0	1	0	0	1	0	0	0	1	0	0	2	0	0	0	2	0	0	0
19	2	1	0	0	0	1	1	2	0	0	0	0	0	0	1	0	0	1	0	1	1	1	1	0	3	1	0	0	1	0	0	1	1	1	1	0	0	0	0	1	0	1	0	0	1	0	0	0	0
21	3	0	0	0	3	0	0	3	0	0	0	3	0	3	2	1	0	0	3	0	0	3	0	0	2	0	2	2	0	0	3	3	0	3	3	0	0	2	2	1	3	0	2	0	1	2	1	2	2
19	2	1	0	0	1	0	0	0	2	0	0	0	0	0	1	0	3	1	0	1	0	0	0	0	3	0	0	0	0	0	0	1	1	2	0	0	0	3	0	1	0	2	0	0	0	2	0	0	0
20	2	1	0	0	0	0	0	1	0	0	0	3	0	0	0	0	0	1	0	1	1	1	2	0	3	2	0	0	1	0	0	1	2	1	0	0	0	2	1	2	0	1	0	0	2	1	1	0	0
20	2	1	0	0	0	1	0	1	3	0	0	0	0	0	1	0	3	1	0	0	0	0	0	0	2	0	0	0	0	0	0	1	0	1	0	0	0	1	0	0	0	2	0	0	0	2	0	0	0
21	2	0	0	0	3	0	1	0	0	0	0	2	0	1	2	0	1	0	3	0	0	2	0	0	1	0	0	0	0	0	0	2	0	3	3	0	0	2	0	0	0	1	1	0	0	3	0	0	0
22	2	1	0	0	0	0	0	1	3	0	0	0	0	0	3	2	2	3	1	0	1	2	2	0	0	0	0	0	0	3	0	0	0	2	0	0	0	0	0	0	0	3	0	0	1	0	0	0	0
19	2	0	0	0	0	0	1	1	1	0	0	0	0	0	1	0	1	0	0	0	0	1	1	0	2	0	0	0	0	0	0	0	0	0	0	0	0	0	0	0	0	3	0	0	0	1	0	0	0
18	2	0	0	0	0	0	0	0	1	3	0	3	0	0	0	0	0	0	1	0	0	0	0	0	2	0	0	0	0	0	0	1	0	0	3	0	0	0	0	0	0	3	0	0	0	0	0	0	1
19	2	0	0	1	0	2	0	1	3	2	3	3	0	3	2	0	0	0	3	1	2	2	1	0	0	0	0	0	0	0	0	3	0	0	3	0	0	3	3	1	0	0	0	2	0	2	2	3	2
22	3	1	0	0	0	0	0	0	0	0	0	1	0	0	2	0	1	0	0	0	0	2	0	0	1	0	0	0	0	0	0	2	1	3	0	0	0	0	0	0	0	1	0	0	1	2	0	0	0
21	3	1	0	0	1	0	0	0	2	0	0	2	0	0	2	0	1	0	1	0	0	1	0	0	1	0	0	0	0	0	0	1	1	0	0	0	0	0	0	0	0	1	0	0	0	1	0	0	0
20	3	1	0	0	0	0	0	1	0	0	0	0	0	0	1	1	1	0	0	2	0	1	0	0	3	1	0	0	0	0	0	1	1	0	1	0	0	0	1	0	0	1	0	0	0	1	0	0	0
23	3	0	0	0	0	0	1	0	0	0	2	2	1	0	0	1	1	0	2	0	0	0	0	1	0	0	0	1	0	0	0	1	0	2	2	0	1	0	1	2	1	0	0	0	2	0	1	0	0
20	3	0	0	1	3	0	1	1	2	2	1	2	0	2	3	0	2	0	3	1	0	3	1	0	0	3	2	0	0	0	0	2	1	3	3	0	2	1	2	1	0	0	3	0	0	1	1	2	0
22	3	1	0	1	0	0	2	0	3	0	1	0	0	0	2	0	0	1	3	0	0	2	0	0	0	0	0	0	0	0	0	3	0	2	3	0	0	3	3	3	0	0	0	2	0	3	2	0	1
21	3	1	0	0	3	2	0	0	1	0	0	3	0	0	3	0	2	1	0	0	0	1	0	0	0	1	0	0	0	0	0	2	0	2	3	0	0	3	1	0	0	0	2	0	0	3	0	0	0
21	3	1	0	0	0	0	0	1	0	0	0	1	0	0	1	0	2	1	0	2	0	1	0	2	0	2	0	0	1	0	0	2	0	2	0	1	2	1	0	0	0	0	0	0	0	0	0	0	0
22	3	1	0	0	0	0	0	0	1	0	1	0	0	0	1	0	0	0	0	0	0	1	0	0	1	0	0	0	0	0	0	0	0	1	1	0	0	0	0	0	0	1	0	0	0	0	1	1	0
20	3	0	0	0	0	0	0	0	1	0	0	0	0	0	0	0	1	0	0	0	2	0	0	1	2	1	0	0	0	0	0	1	0	2	0	0	0	3	2	0	0	2	0	0	0	3	0	0	0
21	2	1	0	0	0	0	1	0	0	0	1	1	0	0	0	0	0	0	1	1	1	1	0	0	2	0	0	0	0	0	0	2	0	0	2	0	0	1	0	1	0	2	0	0	0	2	0	0	0
20	2	1	0	0	0	0	0	0	0	0	0	0	0	0	0	0	0	1	0	3	0	0	0	0	2	1	0	0	0	0	0	0	2	1	0	0	1	2	0	0	0	1	0	0	0	0	0	0	0
21	2	1	0	1	0	0	2	1	0	0	0	3	1	0	0	0	1	1	1	0	0	1	0	0	0	0	0	2	0	0	1	2	0	0	2	0	0	1	2	0	1	0	0	0	1	3	0	0	0
20	2	0	0	0	0	0	0	0	1	0	0	0	0	0	0	0	0	2	0	1	1	1	1	0	2	1	0	0	0	0	0	2	0	2	0	0	3	1	0	2	0	2	0	0	0	2	0	0	0
20	2	1	0	0	3	0	2	1	2	2	0	0	1	0	2	0	2	2	0	1	1	2	0	0	0	2	0	0	0	0	0	2	2	2	3	0	0	2	0	1	0	0	1	0	0	0	1	0	0
20	2	1	0	0	0	2	2	0	1	0	0	1	0	0	2	0	0	2	0	1	0	1	1	0	0	1	0	0	0	0	0	2	0	2	1	0	0	0	0	2	0	2	0	0	1	1	1	0	0
20	2	0	0	2	3	0	1	2	0	1	0	2	0	0	0	0	0	0	1	0	0	2	0	0	3	0	0	2	1	0	0	2	0	2	3	2	0	1	2	1	0	1	1	0	0	2	2	0	0
20	2	1	0	0	3	2	2	1	1	0	0	0	0	0	2	0	0	1	0	0	0	2	1	0	2	2	0	0	1	0	0	0	1	1	1	0	0	1	0	1	0	2	0	0	1	0	0	0	0
19	2	0	0	0	0	0	1	0	0	0	0	3	1	0	0	0	0	2	0	0	0	1	1	0	1	2	0	0	0	1	0	2	0	1	1	0	1	1	1	1	1	1	0	0	1	1	1	0	0
19	2	0	0	0	0	0	0	3	0	3	0	0	0	3	3	0	0	0	3	3	0	3	3	3	0	3	0	0	3	0	0	3	0	3	3	3	0	1	1	0	0	3	0	0	2	2	2	2	0
21	2	1	0	0	2	0	0	0	0	1	0	0	0	0	2	1	0	2	0	0	0	0	0	0	0	0	1	0	1	0	0	3	0	3	2	2	0	2	0	0	0	0	0	0	0	3	0	0	2
19	2	0	0	0	0	0	0	0	0	0	0	3	0	0	0	0	0	1	1	0	0	0	0	0	0	0	0	0	1	0	0	1	0	1	1	0	0	1	0	3	0	1	0	0	1	3	0	0	0
19	2	0	0	0	0	1	2	0	0	0	0	0	0	0	0	0	2	1	0	1	0	0	0	0	3	1	0	0	0	0	0	2	0	3	0	0	0	1	0	0	0	2	0	0	0	1	0	0	0
20	2	0	0	0	1	1	2	1	0	0	0	0	1	0	0	0	1	2	0	1	0	0	0	1	1	1	0	0	0	0	1	0	0	3	1	0	1	1	1	2	1	2	0	0	1	1	0	0	1
19	2	1	0	1	1	0	0	0	0	1	0	2	0	1	2	0	0	2	1	0	1	0	1	1	1	1	0	0	2	0	0	0	0	0	0	0	0	1	0	1	0	2	1	0	0	1	1	0	0
20	2	0	0	0	0	0	0	0	0	0	0	0	0	0	1	0	0	1	0	1	0	1	1	0	2	0	0	0	0	0	0	0	1	1	0	0	0	0	0	1	0	2	0	0	0	1	0	0	0
20	2	1	0	0	0	0	0	1	1	0	0	0	0	0	1	0	3	1	0	0	0	1	0	0	0	1	0	0	0	0	0	0	0	2	2	0	0	0	0	0	0	0	0	0	0	0	0	0	0
20	2	0	0	0	0	0	1	0	0	0	0	3	0	1	2	0	0	1	3	1	0	2	1	0	1	0	0	0	0	0	0	1	0	2	3	0	0	1	0	1	0	0	0	0	1	0	0	1	0
20	2	0	0	0	1	1	0	0	1	1	0	1	0	2	3	0	2	2	2	1	2	2	1	1	2	2	0	0	1	0	1	0	0	2	2	0	2	1	0	2	0	2	0	0	1	0	0	0	1
20	2	0	0	2	1	2	0	0	2	1	1	1	1	1	1	0	1	0	2	0	0	0	1	1	0	0	0	2	0	1	0	2	0	1	2	0	0	2	1	0	2	0	0	2	1	2	1	2	0
20	2	1	0	0	0	0	0	3	3	0	0	0	1	0	0	0	2	2	0	0	2	1	1	2	0	1	2	2	0	1	0	2	0	3	0	0	3	2	1	3	1	0	1	1	0	2	2	0	0
21	3	0	0	0	3	0	0	0	0	2	2	3	0	0	3	0	0	0	0	0	2	1	0	0	0	0	0	0	0	0	0	2	1	2	3	0	0	1	1	1	0	0	0	0	3	2	0	0	0
20	1	1	0	0	1	0	0	0	0	0	0	1	0	0	2	0	0	0	0	0	0	2	2	0	2	0	0	0	0	0	0	0	0	2	1	0	0	0	0	0	0	1	0	0	0	2	0	1	0
19	1	1	0	0	0	0	0	0	0	0	0	0	0	0	0	0	3	1	0	1	1	0	0	1	1	0	1	0	1	0	0	0	0	2	0	1	1	1	1	1	0	2	0	0	0	3	0	0	0
18	1	0	0	0	0	0	0	0	0	0	0	3	0	0	0	0	2	0	1	0	0	1	0	0	2	0	0	2	0	0	0	2	0	2	3	0	0	1	0	0	0	1	0	0	0	2	0	0	0
20	1	0	0	0	0	0	0	1	0	0	0	0	0	0	3	0	2	1	0	0	1	3	2	1	1	2	0	0	0	1	0	0	2	3	0	0	2	1	0	0	0	3	0	0	0	1	0	0	0
19	1	1	0	0	2	2	0	0	0	0	2	2	1	0	2	0	3	1	3	0	0	2	2	2	2	0	1	0	1	2	0	2	0	2	3	2	0	3	2	1	0	2	0	1	2	3	2	2	0
19	1	0	0	0	0	0	2	0	3	3	0	3	2	0	0	0	0	0	0	1	0	1	2	0	1	1	3	0	1	0	0	0	3	3	0	0	0	3	1	0	1	1	1	2	3	3	3	0	0
19	1	1	0	0	0	2	0	0	1	0	3	3	2	0	3	0	0	2	3	2	2	3	3	2	2	2	1	0	1	0	0	1	0	3	3	2	1	1	3	3	0	2	0	1	1	0	2	3	0
18	1	0	0	0	0	0	0	3	0	1	0	3	0	3	3	0	0	2	3	1	0	3	1	0	2	0	0	0	0	0	1	3	2	0	0	0	0	0	0	0	0	2	0	0	0	0	0	0	0
20	1	1	0	0	0	1	0	1	2	0	0	0	0	0	1	0	2	0	0	0	2	1	0	0	2	0	2	0	0	0	0	2	1	1	1	0	0	1	1	1	2	0	1	0	0	3	0	0	0
18	1	0	0	1	0	1	0	0	1	1	0	3	0	0	2	0	0	1	3	0	0	1	2	2	3	2	0	3	2	0	0	0	0	3	3	0	0	0	3	2	0	3	3	0	1	2	0	0	0
19	1	1	0	0	2	1	0	0	1	2	3	3	3	3	3	2	0	1	1	3	3	1	1	1	0	0	0	0	0	3	3	3	3	3	3	1	3	3	3	3	2	2	0	3	3	3	3	3	2
19	1	1	0	0	3	3	0	0	3	1	0	3	0	0	3	0	2	0	2	0	0	2	1	0	2	0	0	0	0	0	0	2	0	2	3	0	1	3	0	3	1	3	1	0	1	2	0	0	0
19	1	0	0	2	0	1	1	2	3	0	0	0	0	0	0	0	0	2	0	1	0	0	0	1	1	2	0	0	0	0	0	2	0	0	2	0	0	3	3	1	2	1	3	0	0	2	1	2	0
20	1	0	0	0	0	1	0	0	3	0	0	1	0	0	2	0	3	2	0	0	0	2	0	0	2	0	0	0	0	0	0	2	0	0	3	0	0	2	2	0	0	1	0	0	0	2	0	1	0
18	1	0	0	0	1	1	2	0	0	3	0	3	0	1	3	0	3	1	3	1	0	3	0	0	2	0	2	0	0	0	0	3	0	3	3	0	0	3	0	1	0	1	0	0	0	2	0	2	3
18	1	1	0	0	0	3	0	0	0	0	0	0	0	0	2	3	3	2	0	2	0	2	1	0	0	1	0	0	1	0	0	3	2	2	1	0	2	0	3	1	0	2	0	1	2	2	0	0	0
18	1	1	0	0	3	0	0	2	3	0	0	3	0	0	0	0	0	0	3	1	0	0	0	0	1	0	2	0	0	0	1	3	0	1	3	0	0	0	2	1	0	0	0	0	2	2	1	2	0
18	1	0	0	0	0	0	1	0	3	1	0	0	0	3	1	0	3	0	3	1	0	1	0	0	3	0	0	0	0	0	0	0	0	2	2	0	0	3	0	0	0	3	0	0	0	2	0	0	0
18	1	1	0	0	3	3	3	3	0	0	0	3	2	3	3	0	0	1	3	1	1	3	2	0	2	0	3	3	1	0	0	2	0	3	3	0	0	3	3	2	3	1	3	2	2	3	0	3	0
18	1	1	0	0	3	0	2	0	3	0	0	3	0	0	3	0	0	1	3	0	1	3	1	0	2	0	0	0	1	0	0	3	0	3	3	0	0	3	0	1	3	2	0	0	1	3	0	3	0
18	1	1	0	0	0	0	1	1	0	0	0	3	0	0	2	0	0	1	0	0	1	2	1	0	1	1	0	0	0	0	0	3	0	0	3	0	0	1	1	0	0	1	3	0	0	3	0	0	0
19	1	0	0	0	2	0	0	0	0	0	0	3	0	0	3	0	2	0	2	0	0	1	0	0	2	0	0	2	0	0	0	3	0	1	2	0	0	1	2	0	0	0	0	0	0	3	0	1	0
19	1	1	0	0	0	0	3	1	0	0	0	1	0	0	1	0	0	1	0	0	0	1	0	0	2	0	0	0	1	0	0	1	0	0	2	0	0	0	0	2	1	1	0	0	0	0	0	0	0
20	1	1	0	0	0	0	0	0	3	0	1	0	0	0	2	0	0	1	3	0	0	3	1	1	1	2	1	0	1	0	0	3	0	3	3	0	0	1	1	1	3	3	0	0	2	3	3	3	0
19	1	0	0	0	0	3	0	1	0	0	3	0	0	0	1	3	0	0	0	0	3	0	1	0	2	0	0	0	0	0	0	3	0	2	0	0	0	3	3	3	0	2	0	3	2	3	3	0	0
18	1	0	0	0	3	0	1	1	0	1	1	3	0	0	3	0	0	1	3	0	1	3	1	0	3	0	0	0	0	0	0	2	1	3	3	0	0	0	0	0	0	2	0	0	1	2	0	3	0
19	1	0	0	0	1	0	0	0	1	0	0	3	0	3	1	0	0	1	0	1	0	2	0	0	3	2	0	2	1	0	0	2	0	3	3	0	0	1	1	2	0	1	0	0	1	3	0	0	0
19	1	0	0	0	0	0	0	0	0	0	0	0	0	0	2	0	0	0	1	1	0	1	0	0	2	1	0	0	0	0	0	2	0	3	1	0	0	1	2	0	1	2	0	0	1	1	1	0	0
18	1	1	0	0	0	0	2	1	0	1	0	3	1	0	2	1	0	1	0	0	1	2	1	1	1	1	1	0	1	0	0	1	0	2	2	1	0	1	1	1	1	0	0	0	1	3	0	1	1
19	1	1	0	0	3	3	3	3	3	1	1	3	1	3	3	0	1	0	3	0	2	2	1	3	0	0	2	3	0	0	1	1	0	0	3	1	1	2	1	2	3	1	3	0	1	2	2	2	2
20	1	0	0	2	1	0	0	0	0	0	0	0	0	0	2	0	1	1	1	1	0	2	2	0	1	1	0	0	1	0	0	1	0	1	1	0	0	1	0	1	0	2	2	0	0	1	1	0	0
18	1	1	0	0	0	0	0	0	0	0	0	3	0	0	3	0	3	0	0	0	0	1	2	0	1	0	0	0	0	0	0	1	3	2	3	0	0	0	0	2	0	1	0	0	0	3	3	1	0
19	1	1	0	0	1	0	0	0	3	0	0	3	0	0	3	0	0	1	1	1	0	3	1	1	2	2	0	0	1	0	0	3	0	3	3	0	0	1	0	1	0	1	0	0	0	3	1	3	0
18	1	1	0	0	0	0	0	0	0	0	0	0	0	0	2	0	1	1	1	1	0	1	1	0	3	0	0	0	0	0	0	2	0	3	0	0	0	0	0	1	0	3	0	0	0	2	0	0	0
19	1	1	0	0	3	0	0	0	1	0	3	3	0	0	3	0	0	1	0	0	0	3	0	0	3	0	1	0	1	0	0	3	0	3	3	0	0	3	0	0	0	3	0	0	1	3	0	3	0
21	3	0	0	0	0	0	0	0	0	0	0	0	0	0	2	0	0	1	0	2	0	1	2	0	2	2	0	0	2	0	0	0	0	2	0	0	0	0	0	3	0	1	0	0	1	1	0	0	0
20	3	0	0	1	0	0	0	0	0	0	0	1	0	0	2	0	2	0	0	1	0	2	0	0	2	0	0	0	0	0	0	0	0	2	2	0	0	0	0	0	0	1	0	0	0	0	0	0	0
20	3	0	0	0	0	3	2	0	1	3	0	3	0	0	0	0	3	1	1	0	1	2	0	0	1	0	0	0	0	0	0	2	0	3	3	0	0	2	3	0	0	2	0	0	1	1	2	1	1
21	3	0	0	0	0	1	0	1	1	0	1	0	0	0	0	0	0	0	0	0	0	1	0	0	1	1	0	0	0	0	0	0	1	2	2	0	0	1	0	1	1	1	0	0	1	1	0	0	0
18	1	1	0	2	0	3	0	0	3	1	0	3	0	1	0	3	0	0	3	3	3	3	1	1	1	0	3	0	0	0	0	2	0	1	3	1	1	3	0	1	3	3	0	0	0	2	0	3	1
18	1	0	0	0	0	1	3	1	0	0	1	3	1	0	0	0	3	0	1	0	0	3	1	1	2	0	1	1	0	0	0	3	0	2	3	0	1	2	1	0	0	2	2	0	0	0	0	2	0
18	1	1	0	0	3	0	3	0	0	0	0	0	0	0	0	0	0	0	0	0	0	2	1	0	3	0	0	0	0	0	0	0	0	0	3	0	0	0	0	0	3	2	0	0	0	3	0	1	0
18	1	0	0	3	3	1	3	1	2	3	0	3	1	3	3	0	0	1	3	1	0	2	0	0	3	1	1	3	1	0	3	0	0	2	3	0	0	2	3	2	3	3	3	0	1	0	1	0	0
18	1	1	0	0	0	2	0	0	0	0	2	3	0	0	0	0	2	0	1	0	1	1	1	0	1	0	0	0	0	0	0	1	1	2	1	0	0	1	0	1	0	1	0	0	0	2	0	1	0
19	1	0	0	0	0	0	0	0	0	0	1	3	0	0	0	0	0	1	0	1	0	2	2	0	2	1	0	0	0	0	0	0	0	2	0	0	0	1	0	2	0	2	2	1	1	1	0	0	0
19	1	1	0	0	0	2	2	0	0	0	0	1	0	0	0	0	0	0	0	0	0	0	0	0	1	0	0	0	0	0	0	1	0	2	1	0	1	3	0	0	0	0	0	0	0	2	0	0	1
22	3	0	4	0	0	0	0	0	0	0	0	0	0	0	1	0	1	1	0	2	0	1	1	0	2	0	0	0	0	0	0	0	1	1	0	0	0	1	0	1	0	1	0	0	2	0	0	0	0
21	3	0	1	2	2	0	0	1	3	3	2	1	1	1	3	0	0	2	1	1	1	3	1	2	0	0	1	1	1	2	0	2	1	3	3	1	1	1	1	2	0	0	0	1	2	2	1	1	0
19	2	1	1	3	3	0	0	1	3	0	0	3	0	0	3	0	3	1	0	1	0	0	0	0	3	1	0	0	1	0	0	3	0	3	3	0	0	0	2	0	0	1	0	0	1	3	0	3	0
20	2	0	1	0	0	2	0	1	3	0	3	3	3	0	0	0	0	1	3	1	3	1	0	3	0	1	0	0	1	1	0	1	0	2	3	3	3	0	3	2	0	0	3	1	1	2	2	0	0
20	2	0	1	0	0	1	1	1	2	0	1	0	0	1	1	0	2	0	3	0	1	1	1	0	2	0	0	1	1	0	0	0	0	0	3	0	2	2	2	0	0	3	0	0	0	3	0	1	0
18	1	0	1	0	3	0	0	0	0	1	2	3	3	2	3	0	0	0	1	0	0	2	2	0	2	0	0	0	0	2	0	1	0	2	3	0	1	2	1	1	2	1	1	2	1	2	1	2	0
20	2	0	1	1	1	1	0	1	1	0	0	3	0	0	1	0	0	0	1	0	1	0	0	1	3	0	0	1	1	0	0	0	1	0	0	0	0	0	0	1	0	1	0	0	1	0	0	0	0
23	4	1	1	0	2	0	0	2	0	1	2	2	0	0	3	0	3	0	0	0	0	3	0	0	1	0	0	1	0	0	0	2	0	1	3	0	0	0	2	0	0	1	0	0	1	3	1	0	0
20	2	0	1	0	0	0	0	1	0	0	0	1	0	0	0	1	1	0	0	0	0	1	1	1	2	0	0	1	1	0	0	3	0	0	0	2	0	2	3	0	0	0	3	1	0	2	1	0	0
19	2	0	1	0	0	0	0	1	0	0	0	0	0	0	1	0	0	1	0	0	0	0	1	0	3	1	0	0	0	0	0	0	0	1	1	0	0	0	0	0	0	1	0	1	1	0	0	0	0
21	3	0	1	0	1	0	0	1	1	0	0	1	0	0	2	0	2	0	0	0	0	1	0	0	2	0	0	0	0	0	0	0	0	3	1	0	0	1	1	0	0	1	1	0	0	1	1	1	0
21	2	0	1	3	3	0	0	0	1	1	0	3	0	1	2	2	0	1	2	0	0	2	1	2	0	0	0	0	0	0	0	3	0	2	3	0	0	1	3	1	0	0	0	0	1	2	0	2	0
18	2	0	1	0	3	0	0	0	3	0	0	3	0	0	1	0	0	0	0	1	0	3	0	0	1	0	0	1	0	0	0	0	0	2	2	0	0	0	1	0	0	0	0	0	0	2	0	0	0
21	3	0	1	2	0	2	1	0	2	1	1	0	1	1	2	0	0	1	2	2	2	2	1	2	2	2	2	1	2	1	0	1	0	2	3	1	3	1	2	2	0	3	0	1	1	0	1	0	0
20	2	1	1	3	3	3	2	2	3	3	0	3	0	3	3	0	2	0	3	1	2	3	0	2	2	1	3	0	0	0	0	2	0	3	3	0	2	3	2	1	3	0	3	0	0	0	3	3	1
20	2	1	1	0	0	0	0	0	0	0	0	1	0	0	0	0	2	1	0	1	0	1	1	1	1	1	1	0	0	0	0	2	1	2	2	1	0	2	2	1	0	2	0	0	0	1	2	0	1
20	3	0	1	2	1	1	1	0	3	1	2	3	0	0	3	0	0	2	0	1	1	2	1	0	2	2	0	0	2	0	0	2	0	2	3	1	1	2	1	2	0	2	2	0	1	1	0	2	0
21	3	1	1	1	0	0	0	0	0	0	0	1	0	0	3	0	0	1	0	1	0	2	1	0	1	0	0	0	1	0	0	2	0	1	3	1	0	0	1	0	0	1	1	0	0	3	0	1	0
19	1	0	1	0	0	0	0	0	0	0	0	3	0	2	3	0	0	1	2	0	0	3	0	1	0	0	0	1	0	0	0	2	0	0	2	0	0	0	0	0	0	0	0	0	1	2	1	2	0
21	3	0	1	0	0	0	0	0	0	0	0	1	0	0	3	0	0	2	1	1	0	2	2	1	2	2	0	0	1	0	0	0	1	1	2	1	0	2	0	1	0	3	0	0	2	1	0	0	0
20	1	0	1	2	2	0	0	1	0	0	0	3	0	0	3	0	1	0	3	0	0	3	1	1	2	0	0	0	0	0	0	2	0	2	2	0	0	0	0	1	0	3	0	0	0	1	0	0	0
21	3	0	1	0	0	0	0	1	0	0	0	0	0	0	1	0	1	1	0	1	0	1	1	0	1	2	0	0	1	0	0	0	0	2	0	0	0	0	0	1	0	1	0	0	2	0	0	0	0
19	1	0	1	0	1	0	0	0	1	2	0	3	1	0	3	0	1	1	3	0	0	2	0	0	1	0	0	0	0	0	0	1	1	2	3	0	0	2	2	0	0	0	0	1	0	2	2	0	0
20	2	0	1	0	0	0	2	1	0	0	0	3	0	0	3	0	0	2	0	1	0	3	1	0	2	2	0	0	0	0	0	3	1	3	3	0	1	1	1	1	0	2	1	0	0	3	0	2	0
19	1	1	1	0	0	0	0	0	0	0	0	1	1	1	0	1	1	0	1	0	1	0	0	1	0	0	0	1	0	0	2	0	0	0	0	0	0	0	0	1	1	0	1	1	0	2	2	2	1
19	1	0	1	3	3	0	0	0	1	3	3	3	1	0	3	0	3	2	3	1	0	3	0	3	0	0	3	3	1	2	0	3	0	3	3	1	3	3	0	3	3	3	3	1	0	1	3	0	1
20	3	0	1	0	0	1	2	0	0	0	3	0	0	0	0	0	1	1	0	0	1	0	1	1	1	0	1	0	1	0	0	1	0	1	0	0	0	3	1	2	0	1	0	0	1	1	1	0	0
21	3	0	1	0	3	3	2	2	3	0	3	3	1	0	3	1	1	1	0	1	3	0	1	2	0	1	0	0	1	0	1	2	0	1	3	0	3	1	3	2	1	2	1	1	0	3	3	1	2
20	2	0	1	0	0	0	0	0	0	0	0	1	1	0	1	0	3	0	0	0	0	0	1	2	1	0	2	0	1	0	0	0	0	1	0	2	0	3	2	0	0	2	2	2	2	0	0	0	0
20	2	1	5	0	2	0	1	2	3	0	0	3	1	0	2	0	3	1	2	0	0	1	0	1	2	1	0	1	0	0	0	1	0	1	2	1	1	2	0	0	0	0	1	1	1	2	1	1	2
19	2	0	1	0	0	0	1	0	0	0	0	1	0	0	1	0	1	1	0	2	0	2	1	0	1	1	0	0	1	0	0	1	0	2	1	0	0	0	0	0	0	1	1	0	1	0	0	0	1
22	4	0	1	0	1	2	2	2	2	0	0	3	0	0	1	0	0	1	0	0	1	1	0	0	0	0	0	0	0	0	2	0	2	1	1	0	0	2	3	0	1	0	1	0	1	3	3	2	2
19	1	1	0	0	1	0	0	0	0	0	0	3	0	0	2	0	0	1	0	0	0	3	1	0	0	0	0	0	1	0	0	0	0	3	3	0	0	0	0	2	1	1	0	0	0	3	0	0	0
18	1	1	0	0	3	0	0	1	0	0	0	0	0	0	1	2	0	1	0	2	0	2	1	0	1	0	1	0	1	0	0	2	1	3	0	0	0	0	3	1	0	1	2	0	2	3	0	0	0
19	1	0	0	0	0	0	0	0	0	1	0	2	0	1	2	0	0	0	0	0	0	1	0	0	2	0	0	0	0	0	0	0	0	1	2	0	0	0	0	0	0	1	0	0	0	1	0	1	0
19	1	1	0	0	3	0	0	1	0	1	3	0	1	0	1	3	3	0	3	0	0	3	0	0	2	0	0	0	0	0	0	3	0	3	3	0	0	0	1	0	0	1	0	0	0	3	0	3	0
19	1	0	0	0	3	0	0	0	1	0	0	3	0	0	3	0	0	0	1	0	0	3	0	0	2	0	0	0	0	0	0	1	0	3	3	1	1	1	0	0	0	0	0	0	0	2	0	3	0
20	1	1	0	0	0	3	2	1	3	0	2	0	0	0	0	1	3	0	0	2	0	3	0	0	3	1	3	2	0	0	0	1	0	3	0	0	0	3	3	2	3	3	0	0	3	3	0	3	0
19	1	0	0	0	2	0	0	1	3	0	0	3	0	0	2	0	0	1	3	0	0	2	2	0	3	1	0	0	0	0	0	1	0	0	3	3	0	2	2	0	3	1	0	0	0	3	2	0	0
18	1	1	0	0	3	0	0	1	0	0	0	1	0	0	3	0	1	0	3	0	1	2	1	0	3	1	0	0	1	0	0	3	0	1	3	0	1	3	2	2	3	3	0	0	2	3	1	0	3
19	1	1	0	0	1	0	1	2	1	1	0	3	0	0	0	0	3	0	1	0	1	0	0	2	0	0	2	0	0	1	0	0	0	0	1	0	2	2	1	0	3	0	0	0	0	1	0	0	0
19	1	1	0	0	0	1	0	0	2	0	1	3	2	0	1	0	0	1	0	1	3	1	1	2	1	0	3	0	1	2	0	0	0	1	2	1	1	2	1	0	1	1	1	2	1	2	2	0	1
18	1	1	0	0	0	0	1	0	0	0	0	1	0	0	2	0	3	1	0	0	0	1	1	0	1	1	0	0	0	1	0	2	0	1	3	0	1	2	0	0	0	1	2	1	0	1	0	0	0
18	1	1	0	1	0	0	0	1	0	0	0	1	0	0	3	0	1	1	0	0	1	2	0	2	1	0	0	0	2	0	0	1	0	2	2	2	1	1	1	1	0	2	1	0	0	1	0	0	0
19	1	1	0	0	0	0	0	0	0	0	0	1	0	0	2	0	1	0	0	0	1	1	0	0	0	0	0	0	0	0	0	0	0	2	3	0	0	0	0	0	0	0	0	0	1	1	0	0	0
19	1	0	0	0	0	0	0	0	0	0	0	3	0	0	1	0	0	0	2	0	0	2	0	0	2	0	0	0	0	0	0	3	0	0	3	0	3	0	0	0	1	1	0	0	0	3	0	2	1
19	1	0	0	0	0	0	0	0	0	0	0	0	0	0	2	0	0	0	0	0	0	2	0	0	1	0	0	0	0	0	0	3	0	1	2	0	0	0	1	0	0	2	0	0	0	1	0	0	1
19	1	0	0	0	2	0	0	0	1	1	0	3	1	3	3	0	0	2	3	1	2	3	1	1	1	0	1	0	1	1	0	3	0	2	3	1	2	2	2	1	1	2	1	1	2	3	2	3	0
20	1	1	0	0	2	0	0	0	0	0	0	2	0	0	0	0	2	0	0	0	0	1	0	0	1	0	0	0	0	0	0	0	0	1	2	0	0	1	0	0	0	1	0	0	0	2	0	0	0
19	1	1	0	0	0	0	0	0	0	0	0	0	1	0	2	0	1	1	0	1	1	1	0	0	1	2	0	0	0	0	0	1	0	2	0	0	0	0	0	1	0	1	0	0	1	1	0	0	0
18	1	0	0	0	0	0	0	1	0	1	0	3	0	0	0	0	0	1	0	1	0	3	0	0	3	0	0	0	0	0	0	0	0	0	3	0	0	1	0	0	0	3	0	0	0	2	0	0	0
18	1	1	0	0	0	0	0	1	1	1	0	0	0	0	1	0	1	1	1	1	0	2	1	0	2	0	0	0	2	0	0	1	0	1	3	0	0	1	0	0	2	1	0	0	1	0	0	0	0
20	1	1	0	0	0	1	1	0	0	0	1	0	0	0	0	1	3	1	0	0	0	1	0	1	2	1	0	0	0	0	0	1	0	0	0	0	0	0	0	1	0	2	1	0	1	3	1	0	0
18	1	0	0	0	1	0	1	0	0	0	0	1	0	0	3	0	0	1	0	1	1	2	2	0	1	1	0	0	0	0	0	1	1	2	1	0	0	0	0	2	0	1	0	0	1	1	0	0	0
19	1	0	0	1	2	0	2	1	0	3	0	3	0	0	2	0	0	0	1	2	0	2	1	0	0	2	0	0	0	0	0	0	0	3	3	0	0	0	0	0	0	1	0	0	1	3	0	2	0
19	1	0	0	0	1	2	0	0	1	1	1	0	0	1	2	0	0	1	0	2	0	1	0	0	1	0	0	1	0	0	0	2	0	2	0	0	0	0	0	0	0	1	0	0	2	1	0	0	1
18	1	1	0	2	2	1	2	0	3	2	0	3	0	0	1	0	0	0	0	0	1	0	0	0	3	0	0	0	0	0	0	1	0	0	3	0	0	1	2	0	3	1	0	0	0	2	1	0	0
20	1	1	0	0	0	0	0	0	1	0	0	2	0	0	3	0	1	2	0	1	0	1	2	0	2	2	0	0	1	0	0	0	1	2	1	0	0	0	0	1	0	2	0	0	1	1	0	0	0
19	1	1	0	0	2	2	3	3	3	0	0	3	1	0	2	0	3	2	3	0	0	2	0	1	2	0	0	0	1	1	0	2	0	3	3	0	0	2	1	1	1	2	0	1	0	0	1	2	1
18	1	1	0	0	3	0	1	0	0	2	0	3	0	0	2	0	0	1	2	1	1	3	0	0	2	0	0	0	0	0	0	3	0	3	3	0	0	0	1	0	0	2	0	0	2	3	0	3	3
19	1	1	0	0	3	2	0	0	0	0	0	3	0	0	3	0	0	0	1	0	0	3	0	0	1	0	0	0	0	0	0	1	1	3	3	0	0	0	0	0	0	0	0	0	0	2	0	3	1
19	1	0	0	2	2	0	0	0	0	1	0	3	0	0	2	0	1	2	0	0	2	2	1	0	2	1	1	0	1	0	0	2	0	2	2	0	2	2	0	1	0	2	0	0	0	2	0	1	2
19	1	0	0	1	3	0	0	3	0	0	0	3	0	0	1	0	0	0	2	0	1	2	0	0	1	0	0	0	0	0	0	3	2	3	3	0	2	0	3	0	0	1	3	2	0	3	3	0	0
18	1	0	0	0	0	0	0	0	1	0	0	0	0	0	2	0	2	1	0	1	0	1	2	0	3	2	0	0	1	0	0	1	0	2	0	0	0	2	2	2	0	2	0	0	1	0	0	0	0
18	1	0	0	0	0	0	0	0	0	0	0	0	0	0	1	0	0	1	1	1	0	0	0	0	0	0	0	0	0	0	0	0	1	2	0	0	0	2	1	1	0	1	0	0	0	2	2	0	0
19	1	1	0	0	2	3	3	1	1	0	0	3	0	0	2	0	3	0	1	0	0	1	0	0	1	0	0	0	0	0	0	3	0	1	3	0	1	3	2	0	1	1	0	2	0	3	1	0	0
20	1	0	0	0	1	0	0	1	0	0	0	1	1	0	1	0	1	1	0	1	0	1	0	0	1	1	0	0	1	0	0	1	2	3	1	1	1	1	0	0	0	2	0	0	0	1	1	0	0
18	1	0	0	0	1	0	0	0	0	0	0	0	1	0	3	0	0	1	0	0	0	2	1	0	2	0	0	0	1	0	0	0	0	2	2	0	0	0	0	2	0	2	0	0	1	1	1	0	0
20	1	1	0	0	1	0	0	0	0	0	1	3	0	0	3	0	3	0	3	1	0	1	0	0	3	1	0	0	0	0	0	3	0	3	3	0	3	0	2	0	0	2	2	0	0	2	0	0	0
20	1	0	0	1	3	3	3	3	3	3	3	3	3	3	3	3	0	0	3	1	3	3	1	3	2	0	3	3	0	3	3	3	0	3	3	3	3	3	3	0	0	2	0	3	1	3	3	3	3
19	1	1	0	0	0	0	0	1	3	0	0	3	0	0	0	1	1	1	0	0	0	1	0	0	1	1	1	0	0	0	0	1	0	2	2	0	0	0	1	0	0	1	1	0	0	2	0	1	0
18	1	0	0	0	1	1	0	0	0	0	0	3	0	2	3	0	2	1	1	0	0	3	1	0	3	1	0	1	0	0	0	3	0	3	3	0	1	0	2	0	1	1	3	0	1	2	0	1	1
18	1	1	0	0	0	0	0	0	0	0	0	0	0	0	2	0	0	1	0	0	0	1	0	0	1	1	0	0	1	0	0	3	0	1	1	0	0	0	0	1	0	1	0	0	1	1	0	0	0
19	1	0	0	0	0	1	0	0	0	0	0	0	0	0	0	0	1	2	0	1	2	0	1	0	2	1	1	0	1	0	0	1	0	2	0	0	0	2	3	1	0	2	0	0	2	1	0	0	0
19	1	0	0	0	0	0	0	1	0	1	0	2	0	3	1	0	0	1	0	0	0	0	2	0	3	0	0	0	1	0	0	3	0	0	3	0	0	0	2	2	0	1	0	3	2	3	1	0	0
19	1	0	0	0	1	1	0	0	0	0	0	3	1	0	2	0	3	1	2	0	2	0	0	2	1	0	0	0	0	0	0	3	0	1	3	0	1	1	2	0	0	1	0	0	0	0	0	0	0
18	1	1	0	0	0	0	1	2	0	0	2	1	2	0	1	0	0	2	0	0	2	1	2	1	1	1	0	0	1	1	0	1	0	2	0	1	1	1	1	2	0	1	0	1	1	1	0	0	0
19	1	0	0	0	0	0	0	3	0	0	0	0	0	0	2	1	0	0	0	0	1	0	0	1	0	0	0	0	0	0	3	1	0	1	0	0	0	0	1	0	1	0	0	0	1	1	0	0	0
20	1	0	0	3	0	0	0	0	0	0	0	1	0	0	1	0	0	2	0	1	1	1	0	0	0	1	0	0	0	0	0	1	1	3	2	0	0	1	1	1	0	1	0	0	0	1	0	1	0
19	1	0	0	0	1	0	0	0	0	0	0	2	0	2	1	0	0	1	2	0	0	2	1	0	1	0	0	0	1	0	0	2	0	2	2	0	0	1	2	0	2	0	2	0	0	2	0	1	1
18	1	1	0	0	1	0	1	2	0	0	0	1	0	0	2	0	0	1	0	0	0	1	2	1	1	1	0	0	1	0	0	1	0	2	1	0	0	2	0	1	1	2	1	0	0	0	0	0	0
19	1	1	0	0	1	0	0	0	0	0	2	1	0	0	3	0	0	1	2	0	0	1	0	0	0	0	0	1	0	0	0	2	0	3	3	0	0	2	0	0	0	0	0	0	0	3	0	0	0
19	1	1	0	0	0	3	1	0	1	0	2	3	0	0	2	2	0	2	0	0	0	2	0	1	1	1	1	0	1	0	0	2	0	1	3	0	0	0	2	0	0	1	0	0	1	3	2	0	0
18	1	0	0	0	0	1	0	1	0	0	0	0	0	0	0	0	0	2	0	2	1	0	0	2	2	1	0	0	1	0	0	2	2	0	0	1	2	0	2	1	0	1	0	0	0	3	0	0	0
19	1	1	0	1	1	1	0	0	0	0	2	1	0	0	3	0	0	1	3	0	0	3	1	0	3	0	0	0	0	0	0	3	0	3	3	0	0	0	0	0	0	2	1	0	2	1	0	3	0
19	1	0	0	0	3	0	0	3	0	3	0	1	0	3	3	0	0	0	3	0	0	3	0	0	3	0	0	0	0	0	0	3	0	2	3	0	0	3	1	0	0	1	0	0	0	3	0	3	0
19	1	1	0	0	1	0	0	0	0	0	0	1	0	0	2	0	1	1	1	1	0	2	1	0	2	1	0	0	1	0	0	0	1	2	1	0	0	0	0	1	0	2	0	0	1	0	0	0	0
20	1	0	0	1	2	0	1	1	2	0	1	3	0	0	2	0	0	0	0	0	0	3	0	0	2	0	0	0	0	0	0	0	2	3	3	0	0	0	1	0	0	2	2	0	2	0	0	2	0
18	1	1	0	0	0	0	2	0	0	0	0	2	0	0	0	0	3	0	2	0	0	2	0	0	2	0	0	0	0	0	0	0	0	1	3	0	0	0	1	0	3	3	1	0	0	3	0	0	0
19	1	1	0	0	0	1	2	1	0	0	2	0	2	0	0	0	2	2	0	1	2	0	1	0	0	1	0	0	1	3	2	1	2	1	0	0	1	3	3	1	3	2	1	3	1	3	2	0	3
22	3	0	0	0	3	3	3	0	1	1	1	1	0	0	3	0	0	1	1	1	0	2	0	0	2	0	0	2	1	0	0	1	0	0	3	0	0	3	0	1	0	2	0	0	2	3	3	2	0
21	3	0	0	1	1	0	1	0	0	1	0	1	0	1	2	0	0	1	1	1	0	2	1	1	0	0	0	0	0	0	0	0	0	2	3	1	0	1	0	1	0	0	0	0	2	0	0	0	0
21	3	0	0	0	0	0	0	0	0	0	0	0	0	0	1	0	0	1	0	1	0	1	1	0	3	1	0	0	1	0	0	0	1	1	0	0	0	0	0	3	0	3	0	0	1	0	0	0	0
21	3	0	0	0	0	1	0	0	0	0	1	1	0	0	0	0	2	1	0	0	0	0	0	1	2	1	0	0	2	0	0	1	1	1	1	0	2	3	2	0	0	1	2	0	2	1	0	0	0
22	3	1	0	1	0	0	1	0	0	0	0	1	0	1	2	1	3	0	1	0	0	2	0	0	1	0	0	1	0	0	0	1	0	2	2	0	0	2	1	0	0	1	0	0	0	1	0	0	0
20	3	1	6	0	0	0	1	0	1	0	1	0	0	0	0	0	0	1	0	1	0	1	0	0	1	1	0	0	1	0	0	1	0	1	1	0	0	0	0	1	0	1	0	0	1	1	0	0	0
20	3	0	2	0	0	0	0	0	0	0	0	0	0	0	1	0	0	1	0	0	0	1	0	0	1	1	0	0	1	0	0	2	2	3	2	0	0	1	1	0	0	0	0	0	0	2	0	0	0
23	4	1	2	0	0	0	0	0	0	0	0	0	1	0	1	0	0	2	0	0	0	1	1	0	1	0	0	0	1	0	0	0	0	1	0	0	0	0	0	1	0	2	0	0	2	0	1	0	0
21	3	0	2	2	0	2	0	2	0	1	1	2	0	1	0	1	2	0	0	0	0	0	0	1	0	0	0	1	0	0	0	2	0	2	3	0	0	2	2	0	0	2	0	0	1	3	1	0	0
19	1	1	2	0	2	0	2	1	0	0	0	3	1	1	3	0	1	1	1	1	0	3	1	0	2	2	0	2	0	0	0	2	0	3	3	0	0	1	0	2	1	2	0	1	1	1	1	0	0
19	2	0	2	0	0	0	0	0	0	0	0	0	0	0	0	0	3	0	0	0	0	0	0	1	0	0	1	1	0	1	1	1	0	3	3	0	0	0	0	3	0	3	0	0	3	0	0	0	0
21	3	1	2	0	0	0	0	1	0	0	0	3	0	0	1	0	0	1	0	1	0	1	1	0	1	1	0	0	1	0	0	0	1	1	0	0	0	0	0	1	0	1	0	0	1	0	0	0	0
21	3	1	2	0	0	0	2	2	2	0	2	0	0	0	0	0	3	0	0	0	0	0	1	0	2	0	2	0	1	0	0	0	1	1	0	0	0	0	0	1	0	1	0	0	1	0	0	0	0
21	3	1	2	1	1	0	0	1	0	0	0	3	0	3	3	0	3	2	3	0	0	3	1	2	3	0	1	0	1	0	0	1	0	3	3	0	0	0	2	2	0	3	0	0	1	3	0	3	0
19	1	1	2	0	0	0	2	2	0	0	0	0	0	0	0	0	3	1	0	1	0	0	2	0	1	0	0	0	1	0	0	0	0	1	1	0	0	0	0	1	0	1	0	0	1	0	0	0	0
22	3	1	2	0	0	0	3	0	0	0	0	3	0	3	1	0	0	0	2	1	0	1	1	0	1	1	0	0	0	0	0	0	0	1	3	0	0	0	0	1	0	1	0	0	1	0	0	0	0
23	3	1	2	0	1	1	1	2	0	0	0	1	0	0	2	1	2	0	0	1	0	2	2	0	3	1	0	0	1	0	0	0	0	3	2	0	0	3	0	2	1	2	0	1	2	1	2	2	0
19	1	0	3	0	0	0	0	0	0	0	0	0	0	0	1	0	0	1	0	0	0	1	0	0	0	1	0	0	0	0	0	1	0	0	3	0	0	0	1	0	0	1	0	0	1	3	0	0	0
20	2	0	3	0	2	0	3	3	3	0	3	3	1	3	1	0	0	0	3	1	3	2	1	1	1	0	0	3	0	0	3	0	0	3	3	0	0	3	2	2	3	1	3	0	3	0	3	0	0
18	1	0	3	3	0	0	0	0	0	1	0	3	0	3	0	3	2	0	3	0	0	1	1	0	0	0	0	0	0	0	0	2	0	2	3	0	0	0	1	0	0	1	0	0	0	2	0	2	0
19	1	0	3	3	1	0	1	0	0	0	0	1	0	1	1	0	0	1	2	1	0	2	0	0	1	1	1	0	0	1	1	0	2	1	1	0	0	1	0	0	0	1	0	0	1	0	0	0	0
21	1	0	3	0	3	0	0	0	0	1	0	3	0	0	3	0	0	0	3	0	0	3	1	0	1	0	0	0	0	0	0	1	0	3	3	0	1	1	0	0	0	3	0	0	1	2	0	0	0
19	1	0	3	1	0	0	0	0	0	1	0	1	0	0	1	0	1	1	3	1	0	2	1	0	0	1	0	0	0	0	0	0	0	2	3	0	0	0	0	0	0	1	0	0	0	2	0	0	0
18	1	0	3	2	2	3	0	0	1	1	0	3	0	0	1	0	2	1	3	0	0	2	1	0	1	1	0	0	1	0	0	0	1	2	2	0	0	0	0	1	0	1	1	0	1	2	0	0	0
20	1	0	3	1	0	0	0	1	0	0	0	3	0	1	0	1	0	1	3	0	2	2	0	0	2	0	0	0	1	0	0	3	0	1	3	0	1	2	2	2	0	1	1	0	1	3	2	0	0
19	1	0	3	3	0	0	0	1	0	3	0	2	0	2	2	0	0	1	3	0	0	1	0	0	3	0	0	1	0	0	0	1	0	2	3	0	0	1	0	0	1	1	2	0	1	1	0	0	0
20	1	0	3	0	0	0	0	0	0	0	0	0	0	0	2	0	0	0	0	0	0	1	1	0	2	0	0	0	0	0	0	0	0	2	1	0	0	1	0	0	0	1	0	0	1	0	0	0	0
18	1	1	3	0	0	0	0	0	0	1	0	1	0	0	1	0	0	2	3	0	0	2	1	0	1	0	0	0	0	0	0	0	0	2	3	3	0	2	1	1	2	2	0	1	1	1	0	0	0
20	1	0	3	0	0	3	0	0	2	0	0	2	0	0	1	0	0	0	2	1	2	1	2	0	1	1	0	0	0	0	0	0	0	2	3	0	0	0	2	2	0	2	0	0	1	1	0	1	0
20	1	0	3	0	0	0	2	0	1	0	0	3	0	2	1	0	0	0	3	0	0	2	0	0	2	0	0	2	0	0	0	1	0	3	3	0	0	3	1	0	1	1	0	0	1	0	0	0	2
19	1	0	3	3	3	1	3	0	3	3	2	3	0	2	1	3	3	2	3	1	3	1	0	0	3	0	0	2	0	0	0	0	0	2	3	0	0	3	3	2	3	3	2	0	0	3	1	0	0
20	1	1	3	1	0	2	2	0	2	0	1	1	1	0	1	0	2	0	3	1	1	1	1	1	1	1	0	0	0	0	0	0	0	1	3	1	0	1	0	1	0	2	1	1	1	0	1	0	0
18	1	0	3	0	0	0	0	0	0	0	0	0	0	0	2	0	0	2	1	1	0	1	1	0	1	1	0	0	1	0	0	1	0	2	1	0	0	1	0	2	0	1	1	0	1	1	0	0	0
18	1	1	3	0	0	0	2	0	0	0	2	0	0	1	1	0	0	2	1	2	2	1	1	0	0	2	0	0	0	0	1	3	2	3	1	0	1	0	2	2	1	1	0	1	0	3	0	0	0
19	1	0	3	2	2	0	0	0	0	1	3	3	0	3	2	0	0	2	3	2	0	2	1	1	0	0	3	2	1	0	0	2	0	2	3	0	1	1	3	1	0	0	0	3	2	1	3	0	0
18	1	0	3	1	3	1	1	2	2	0	0	3	0	2	2	0	0	0	3	1	0	3	1	0	1	0	0	1	1	0	0	0	0	2	3	0	0	1	1	1	0	1	0	1	1	1	0	0	0
20	1	0	3	0	0	0	0	3	0	0	0	0	0	0	0	0	3	0	0	2	0	0	0	0	2	0	0	0	0	0	0	1	0	1	1	0	0	2	2	0	0	2	0	1	0	0	0	0	0
19	1	0	3	0	0	0	0	1	0	0	0	2	0	0	1	0	0	0	0	0	2	2	1	0	0	1	0	0	0	0	0	1	0	2	2	0	0	0	1	0	0	0	0	0	1	0	2	0	0
18	1	0	3	1	3	0	1	1	0	2	0	3	3	3	3	2	0	1	3	1	0	3	2	0	2	0	0	0	0	2	0	3	2	1	3	0	0	0	1	1	3	2	3	2	1	0	0	0	0
18	2	0	3	0	3	3	3	3	0	3	3	3	0	3	3	0	3	1	3	1	0	3	1	0	1	1	0	0	1	0	0	3	0	2	3	0	0	3	2	1	2	1	1	2	1	2	2	2	2
20	2	0	3	2	3	3	2	2	0	1	0	1	0	2	3	0	0	0	0	0	0	2	0	0	2	0	0	0	0	0	0	0	0	2	3	0	0	0	0	0	0	1	0	0	0	2	0	2	0
19	1	0	3	0	0	0	0	0	0	0	0	0	0	0	2	0	0	1	0	1	0	2	1	0	2	1	0	0	1	0	0	0	1	2	1	0	0	0	0	1	0	2	0	0	1	0	0	0	0
19	1	0	3	0	0	0	0	0	0	0	0	0	0	1	2	0	0	1	0	1	0	2	2	0	2	2	0	0	2	0	0	0	2	2	0	0	0	0	0	2	0	2	0	0	2	0	0	0	0
18	1	0	3	1	3	0	1	0	0	2	0	3	0	2	1	0	0	0	2	0	0	1	0	0	2	0	0	0	0	0	0	1	0	1	2	0	0	0	0	0	0	2	0	0	0	2	0	0	0
19	1	0	3	1	0	0	0	0	0	0	0	1	0	1	1	0	0	0	1	1	0	1	1	0	2	0	0	0	0	0	0	3	0	1	3	0	0	0	0	1	0	2	0	0	1	3	0	0	0
20	1	0	3	0	0	0	0	0	1	1	0	1	0	2	0	0	0	0	3	0	3	2	1	1	2	0	1	0	0	0	0	3	0	3	3	0	0	2	3	2	0	3	0	0	1	3	0	0	0
19	1	0	3	3	0	0	0	0	0	3	0	0	0	3	1	0	0	0	3	0	0	2	0	0	1	0	0	0	0	0	0	3	0	2	3	0	0	0	0	0	0	1	3	0	0	3	0	0	0
18	1	0	3	2	1	3	2	0	3	3	1	3	0	1	2	0	3	0	3	0	2	3	1	0	2	0	0	1	0	0	0	0	1	3	3	0	0	3	0	0	3	3	0	0	1	0	0	3	0
18	1	0	3	1	0	0	1	2	0	0	0	1	0	0	0	0	1	0	1	0	0	1	1	0	2	0	0	0	0	0	0	1	0	0	3	0	0	0	0	1	0	1	0	0	1	0	0	0	0
19	1	0	3	1	0	0	0	0	0	0	0	1	0	0	2	0	0	0	0	0	0	1	0	0	1	0	0	0	1	0	0	1	0	2	3	0	0	0	0	0	0	2	0	0	0	2	0	0	0
18	1	0	3	0	0	0	0	0	0	0	1	1	0	0	0	0	1	1	0	1	0	1	1	0	2	0	0	0	1	0	0	1	0	3	0	0	0	0	0	1	0	1	0	0	0	1	0	0	0
20	1	0	3	0	3	0	0	1	3	1	0	3	1	3	3	0	0	0	0	0	0	2	1	0	3	0	0	0	1	0	0	0	0	2	3	0	0	0	0	0	0	2	0	0	0	3	0	3	0
18	1	0	3	1	0	0	0	1	0	0	0	3	0	1	1	1	0	1	0	0	0	2	1	0	0	0	0	0	0	0	0	1	0	1	3	0	0	0	0	0	0	1	0	0	1	2	0	3	0
19	1	0	3	2	1	1	0	0	3	0	0	3	0	3	1	0	0	1	2	1	0	2	1	0	2	0	0	0	0	0	0	1	0	1	3	0	0	1	1	1	0	2	0	0	1	1	0	0	0
19	1	0	3	2	0	2	0	0	0	2	3	3	0	0	0	0	2	0	3	0	0	1	0	0	0	0	0	2	0	0	0	0	0	2	3	0	0	2	0	1	1	1	0	0	0	3	0	0	0
19	1	0	3	1	0	0	2	1	1	3	0	3	1	3	0	0	0	0	3	0	2	1	1	0	0	0	0	3	1	1	1	3	1	3	3	0	0	0	2	2	2	0	1	1	1	2	2	0	0
19	1	0	3	2	1	1	0	0	0	3	0	0	0	3	2	0	0	0	2	0	0	1	0	1	3	0	0	1	1	0	0	0	0	3	3	0	0	1	0	0	0	2	0	0	0	1	0	0	0
19	2	1	3	0	3	1	0	3	3	0	0	1	0	2	2	0	0	1	3	0	1	2	2	0	1	0	1	3	0	0	1	1	0	0	3	0	0	1	0	0	1	1	1	0	1	1	0	1	0
22	3	1	3	0	0	1	3	3	2	1	0	0	0	3	0	0	1	2	3	1	0	0	0	0	3	1	0	0	0	0	3	1	2	0	3	0	0	3	0	1	3	2	0	0	0	3	0	0	3
21	3	0	3	0	0	0	0	0	0	0	0	2	0	0	1	0	0	3	0	3	0	3	3	0	3	3	0	0	3	0	0	0	3	3	0	0	0	0	0	3	0	3	0	0	3	0	0	0	0
22	2	0	3	2	2	3	3	3	1	3	3	3	2	3	0	0	0	2	3	2	3	3	3	1	3	0	2	3	2	1	3	0	1	0	3	1	3	3	3	3	3	3	3	2	3	1	3	1	3
21	4	1	1	0	2	1	0	1	1	0	1	2	0	0	2	0	2	1	0	0	0	1	1	1	3	0	0	0	0	0	0	3	1	1	2	0	1	3	0	0	0	2	0	0	1	2	0	1	0
18	1	0	3	2	0	2	2	2	1	2	2	2	0	2	0	0	2	0	2	0	0	0	0	0	0	0	0	0	0	0	0	0	0	0	3	0	0	1	0	0	2	1	0	1	0	1	1	1	0
18	1	0	3	3	3	3	3	3	3	3	3	3	3	3	0	3	3	0	3	0	3	0	0	3	0	0	3	3	0	3	3	3	0	0	3	3	3	3	3	0	3	0	3	3	0	3	3	3	3
20	2	0	3	0	0	0	0	0	0	0	0	0	0	0	2	0	0	2	0	2	0	2	2	0	2	2	0	0	2	0	0	0	2	2	0	0	0	0	0	2	0	2	0	0	2	0	0	0	0
21	2	0	3	0	0	0	0	0	0	0	0	0	0	0	2	0	0	2	0	2	0	2	2	0	2	2	0	0	2	0	0	0	2	2	0	0	0	0	0	2	0	2	0	0	2	0	0	0	0
18	1	0	3	0	1	0	0	1	0	1	1	0	0	1	0	0	1	1	1	0	1	1	0	2	0	1	1	2	1	1	0	1	0	1	0	0	1	2	1	1	1	1	1	1	0	0	1	0	1
21	3	0	3	0	0	0	0	0	0	0	3	0	0	0	0	0	0	0	0	2	0	0	0	0	0	0	0	0	0	0	0	3	0	0	0	0	0	3	3	0	0	0	0	0	0	3	0	0	0
20	3	0	3	2	0	0	0	0	0	2	2	2	0	2	1	0	0	2	1	1	0	1	1	0	1	1	0	0	1	0	0	0	2	2	2	2	2	2	0	1	0	1	0	0	1	0	0	0	0
19	3	0	3	0	0	1	0	0	0	1	0	3	0	0	2	0	0	2	0	0	0	2	1	2	2	2	1	0	2	1	0	3	3	3	3	1	1	0	3	1	0	1	0	3	2	1	2	3	3
20	3	1	3	0	0	1	2	1	1	2	0	3	2	1	1	0	2	0	2	0	1	2	1	0	3	0	0	0	1	0	0	0	0	2	3	0	0	2	1	1	1	3	0	1	1	2	0	1	0
20	3	0	3	0	1	0	0	0	0	2	0	1	0	3	1	0	2	0	2	0	0	1	1	0	2	0	0	0	0	0	0	0	2	2	3	0	0	1	0	1	0	2	0	0	1	1	0	0	0
18	3	0	3	0	0	0	0	0	0	0	0	0	0	0	1	0	0	0	0	0	0	1	1	0	2	0	0	0	2	0	0	2	0	1	1	0	0	0	0	1	0	2	0	0	2	0	0	0	0
21	3	0	3	0	0	0	0	0	0	0	3	2	0	0	0	0	0	1	0	1	2	2	1	0	2	0	1	0	0	0	0	3	0	0	2	0	0	2	0	1	0	3	0	0	1	0	2	0	0
21	3	0	3	0	0	0	2	1	0	0	0	2	0	1	0	0	0	0	0	0	0	1	1	0	2	0	0	0	1	0	0	1	0	2	3	0	0	0	1	0	0	1	1	0	0	1	0	0	0
18	3	0	3	0	3	0	3	1	0	2	1	3	0	3	2	0	0	0	3	0	0	2	0	1	1	0	1	0	0	0	1	2	0	0	3	0	1	2	1	0	3	1	3	0	1	2	0	1	3
19	3	0	3	0	0	1	0	0	2	0	0	3	0	0	0	0	3	2	3	0	0	2	1	0	3	2	0	2	0	0	0	1	0	2	3	0	1	3	0	1	0	3	0	0	1	1	0	1	0
21	3	1	3	0	0	0	3	3	0	0	2	3	2	0	1	0	0	1	3	1	0	3	0	0	2	0	0	0	0	2	2	0	0	3	3	0	2	3	3	1	2	1	1	2	0	2	0	0	0
20	3	0	3	0	0	0	0	0	0	0	0	0	0	0	0	0	1	1	0	1	0	0	1	0	3	1	0	0	1	0	0	0	0	1	3	0	0	0	0	1	0	3	0	0	1	3	0	0	0
22	3	0	3	0	0	1	0	0	1	0	1	1	0	0	1	0	0	2	0	1	0	1	1	0	2	0	0	0	0	0	0	3	0	2	3	0	0	0	1	1	2	2	0	0	1	2	0	0	0
22	3	0	3	0	0	1	0	0	3	0	1	2	0	0	1	0	3	2	3	1	1	2	1	1	1	1	1	0	1	0	0	0	0	3	3	0	0	0	0	1	0	3	0	0	2	3	1	1	0
19	3	0	3	0	1	1	0	0	1	1	0	1	0	0	1	1	1	1	1	0	0	1	0	0	0	0	0	0	1	0	0	0	1	1	1	1	1	1	1	0	0	1	0	0	1	1	0	0	0
19	3	0	3	0	0	1	2	0	0	2	0	1	0	2	2	0	1	2	0	1	0	2	1	1	2	2	0	0	1	0	0	1	0	2	2	0	0	1	1	1	0	2	1	0	2	2	1	1	0
22	3	1	3	0	0	0	2	1	0	3	3	3	1	2	0	0	0	0	3	0	0	3	1	0	3	0	0	0	1	0	0	0	0	3	3	1	0	3	3	0	3	3	0	0	2	0	0	1	0
21	3	0	3	0	0	1	2	0	1	0	1	0	0	1	1	0	3	1	1	0	0	1	1	0	2	1	1	0	0	0	0	0	1	2	1	0	0	1	1	0	0	1	0	0	2	0	0	0	0
18	4	0	1	0	2	0	2	3	0	3	2	1	0	2	2	0	0	0	3	0	1	2	0	0	2	0	0	0	0	0	0	3	0	0	3	3	3	3	3	0	0	0	1	0	1	0	1	0	1
20	1	0	0	0	3	0	0	0	0	0	1	2	0	0	1	0	0	0	1	0	0	2	0	0	1	0	0	0	0	0	0	3	0	1	1	0	0	2	2	1	0	0	1	0	1	2	0	0	0
19	1	1	0	0	0	0	0	0	0	0	0	1	0	0	1	0	1	1	0	0	0	0	0	0	2	0	0	0	0	0	0	1	0	3	1	0	0	0	0	0	0	1	0	0	0	1	0	0	0
19	1	1	0	0	3	0	1	0	0	0	0	3	0	0	3	0	1	0	1	0	2	2	1	0	2	0	0	0	0	0	0	2	0	2	3	0	0	3	1	0	2	1	0	0	0	1	1	0	0
19	1	0	0	0	2	0	0	1	0	0	0	2	0	1	2	0	0	0	1	0	2	2	0	0	0	0	0	1	0	0	0	2	0	2	2	0	0	1	0	1	2	0	0	0	1	2	2	2	0
18	1	0	0	3	1	0	0	0	0	0	0	3	0	0	2	0	3	0	1	0	0	1	1	0	2	0	0	0	0	0	0	2	0	2	2	0	0	0	1	0	0	2	0	0	0	3	0	0	0
19	1	0	0	3	1	0	0	0	0	3	1	3	0	0	2	0	3	0	2	0	1	2	0	1	1	0	0	3	0	0	0	0	0	0	3	0	1	1	0	1	0	2	0	2	0	0	0	0	0
19	1	1	0	0	0	0	0	0	0	0	0	3	0	0	3	0	2	0	0	0	0	3	0	0	0	0	0	0	0	0	0	0	0	3	1	0	0	1	0	0	0	1	0	0	2	0	0	0	0
19	1	0	0	2	2	0	0	0	1	0	0	2	0	0	2	0	2	0	2	1	0	2	1	0	0	0	0	1	0	0	0	2	0	2	3	0	0	1	1	0	1	0	1	0	0	2	1	2	1
19	1	0	0	0	0	0	0	0	0	0	0	1	1	0	2	1	0	1	1	2	0	1	2	0	1	2	0	1	0	1	0	2	0	2	2	0	2	0	0	1	1	1	0	1	1	2	0	0	0
19	1	0	0	0	2	0	0	0	0	0	0	3	0	0	2	0	3	0	0	0	0	1	0	0	3	0	0	0	0	0	0	0	0	3	2	0	1	1	0	0	0	3	0	0	0	1	0	0	0
19	1	0	0	3	0	0	2	2	0	3	0	3	0	3	0	0	0	0	0	0	0	3	0	0	3	0	0	0	0	0	0	2	0	3	3	0	0	2	3	0	0	1	2	0	1	2	0	3	0
19	1	1	0	0	2	0	0	0	1	0	0	1	2	0	2	0	2	0	0	0	1	1	1	0	2	1	0	0	0	1	0	1	0	1	0	0	0	1	1	1	0	1	0	1	0	0	0	0	0
18	1	0	0	0	0	0	0	1	0	0	0	3	0	0	0	0	0	0	0	0	0	0	0	0	0	0	0	0	0	0	0	1	0	0	0	0	0	0	1	1	0	1	0	0	0	3	1	0	2
18	1	0	0	0	0	0	1	0	0	0	1	3	2	2	2	0	0	1	3	0	2	1	2	2	2	2	1	0	1	0	0	1	0	2	3	0	0	3	2	2	0	2	0	0	2	2	2	0	2
19	1	1	0	0	1	0	0	2	1	0	0	0	0	0	2	0	0	1	0	0	0	2	2	0	2	0	0	2	2	0	0	2	0	1	2	0	0	0	0	0	1	2	0	0	1	1	1	0	0
18	1	1	0	0	0	3	0	0	0	0	0	0	0	0	0	0	0	2	0	2	0	1	0	0	3	0	0	0	2	0	0	2	0	0	0	0	1	3	0	0	0	3	0	3	0	2	0	0	0
19	1	1	0	1	3	0	0	1	0	2	0	3	0	3	3	0	0	2	3	1	1	3	0	0	3	1	3	0	0	0	0	3	0	3	3	0	3	0	3	2	1	2	0	0	0	3	0	3	0
19	1	0	0	0	3	1	0	2	3	0	0	0	0	0	1	0	0	1	0	1	0	0	1	1	2	2	0	0	1	0	0	0	1	2	1	1	2	2	0	2	0	2	0	0	1	0	0	0	0
18	1	0	0	0	0	0	3	1	0	0	0	3	0	0	0	0	1	0	3	0	0	0	0	0	1	0	0	0	0	0	0	0	0	0	1	0	3	1	3	0	3	0	1	0	0	1	1	0	0
18	1	0	0	1	2	1	0	0	0	0	0	3	0	0	3	0	2	0	3	0	0	3	1	0	1	0	1	2	0	0	0	2	0	3	3	0	2	2	1	0	0	2	2	1	1	2	2	3	2
19	1	0	0	0	0	0	1	0	0	0	1	0	2	0	0	3	0	3	0	3	3	1	2	2	3	3	1	0	3	2	1	2	3	0	0	2	3	2	2	3	1	3	2	1	1	2	3	0	2
18	1	0	0	0	0	0	0	0	0	0	1	2	0	0	1	0	1	1	1	0	0	2	0	0	1	0	0	0	0	0	0	0	0	1	2	0	0	1	0	0	0	1	0	0	0	1	0	0	0
19	1	0	0	0	0	0	0	0	0	0	0	1	0	0	1	0	1	1	0	0	0	1	1	0	2	0	0	0	0	0	0	1	0	1	2	0	0	0	0	0	0	2	0	0	2	1	1	0	1
18	1	1	0	0	0	3	2	1	2	0	0	0	0	0	1	0	1	0	2	0	1	1	0	0	1	0	0	0	1	0	0	1	0	0	3	0	0	0	0	0	0	2	0	0	0	2	1	0	0
19	1	0	0	0	0	0	0	1	0	0	0	0	0	0	3	0	0	1	0	0	0	0	1	0	3	1	0	0	0	0	0	3	0	2	0	0	0	0	0	0	0	1	0	2	1	3	0	0	0
18	1	0	0	0	0	1	0	0	0	0	0	0	0	0	2	0	1	1	0	1	0	2	1	0	3	1	0	0	1	0	0	0	0	2	1	0	0	0	0	2	0	2	1	0	0	2	0	0	0
19	1	0	0	0	1	3	1	0	0	0	0	2	0	0	3	0	0	0	1	0	0	1	0	0	1	0	0	0	1	0	0	1	0	2	3	0	0	0	0	1	0	1	0	0	1	0	0	0	0
18	1	0	0	3	1	0	0	0	2	0	0	0	0	0	2	1	0	1	1	0	0	2	2	0	1	1	2	0	0	0	0	3	0	2	1	0	1	3	3	1	0	1	0	0	1	0	1	0	1
18	1	0	0	2	0	3	3	0	0	3	1	0	0	0	1	0	0	1	1	1	0	0	0	0	0	0	0	0	0	2	2	3	0	1	3	0	0	1	0	1	3	0	3	3	0	3	3	0	0
19	1	1	0	3	0	3	3	0	0	0	3	0	0	0	2	0	3	0	3	1	1	2	3	1	1	0	3	3	3	0	0	3	0	3	3	0	3	3	3	3	3	3	0	0	0	3	3	0	0
18	1	0	0	1	1	0	3	1	0	0	0	2	0	3	3	0	0	2	3	1	2	2	1	0	2	2	0	0	1	0	0	1	0	2	3	0	0	0	0	2	0	2	0	0	1	3	1	0	3
19	1	0	0	2	0	0	1	0	0	0	0	3	0	0	0	0	0	1	0	1	0	1	0	0	2	1	0	0	0	0	0	3	0	2	3	0	0	0	0	1	1	1	0	0	2	0	1	0	0
19	1	0	0	3	2	0	3	2	0	1	0	1	0	0	2	0	0	0	3	0	0	0	0	0	2	1	0	0	0	0	0	3	0	0	2	0	2	2	2	1	0	2	2	0	0	2	1	0	0
18	1	1	0	0	0	0	0	0	0	0	0	1	0	0	1	0	0	0	0	0	0	0	1	0	3	0	0	0	0	0	0	1	0	2	1	0	0	0	0	0	0	3	0	0	1	2	0	0	0
19	1	1	0	0	0	0	0	0	0	0	0	0	0	0	0	0	0	1	0	0	0	1	1	0	2	1	0	0	1	0	0	0	0	2	3	0	0	1	0	1	0	2	0	0	2	0	0	0	0
20	1	0	0	0	0	0	0	1	1	0	0	0	0	1	0	0	1	1	0	0	1	0	2	0	1	0	0	0	0	0	0	3	0	0	1	0	0	2	1	0	1	1	0	0	0	2	0	0	1
19	1	0	0	0	0	0	0	0	0	0	0	1	0	0	2	0	1	1	0	1	0	1	0	0	1	0	0	0	1	0	0	0	0	1	3	0	0	0	1	1	0	1	0	0	1	0	0	0	0
18	1	0	0	0	2	0	0	1	0	0	0	1	0	0	1	0	0	1	0	1	0	1	1	2	2	1	1	0	1	0	0	0	0	2	0	1	1	1	0	1	0	1	2	1	2	2	0	0	0
18	1	0	0	0	0	0	0	0	0	1	1	1	0	0	0	0	0	1	0	1	1	1	0	0	1	0	0	0	0	0	1	1	0	1	1	0	0	0	1	1	1	0	0	0	1	2	0	0	0
19	1	1	0	0	1	0	0	0	0	0	0	1	0	0	2	0	1	0	0	0	0	2	1	0	2	1	0	0	0	0	0	1	0	1	2	0	0	1	0	0	0	2	0	0	1	2	0	0	0
18	1	0	0	0	1	0	1	1	0	0	0	1	0	1	3	0	0	2	0	0	2	2	2	1	2	1	0	0	1	0	0	1	2	2	2	0	0	1	0	2	0	1	1	0	1	1	1	0	0
21	1	1	0	0	1	0	0	0	0	1	1	3	0	0	2	0	3	1	1	0	0	2	0	0	2	1	0	0	0	0	0	1	0	3	3	0	0	1	2	1	0	2	0	0	1	2	0	3	0
18	1	0	0	0	3	0	0	1	1	0	0	3	1	0	3	0	0	3	3	1	2	3	2	0	1	1	0	0	0	2	0	3	0	3	3	0	0	1	0	2	0	2	0	2	3	1	0	0	0
18	1	1	0	0	0	1	0	0	0	0	2	2	2	0	3	2	2	2	0	3	2	0	1	2	1	1	1	0	1	0	0	0	3	2	0	2	2	1	2	1	0	2	0	2	1	2	1	0	0
19	1	0	0	0	0	0	0	0	0	0	0	0	0	0	2	0	0	1	0	2	0	0	1	0	2	1	0	0	2	0	1	0	1	1	0	0	1	0	0	0	0	1	1	0	1	0	0	1	0
18	1	0	0	0	0	0	0	0	0	1	0	3	0	0	1	0	0	1	1	1	0	2	0	0	1	1	0	0	0	0	0	1	0	2	3	0	1	0	0	1	0	1	0	0	1	2	0	3	1
18	1	0	0	0	3	0	3	3	3	0	0	3	0	0	1	0	3	1	1	0	0	2	0	0	3	0	0	0	1	0	0	2	0	1	3	0	0	2	1	0	1	3	0	0	0	1	0	2	0
19	1	0	0	0	0	2	0	0	2	0	0	2	0	0	2	0	3	0	1	0	0	2	1	0	0	0	0	0	0	0	0	2	0	1	3	0	0	2	2	0	0	0	0	2	0	2	0	0	0
18	1	0	0	0	0	0	0	1	0	1	0	1	0	0	1	0	0	1	0	0	0	1	0	0	3	0	0	0	1	0	0	0	3	1	0	0	0	0	0	1	0	1	0	0	1	0	0	0	0
18	1	1	0	0	2	2	0	1	2	0	0	2	0	0	2	0	0	1	2	0	0	2	1	0	1	2	0	0	2	0	0	2	0	0	2	1	1	1	0	1	0	2	0	0	0	2	1	1	1
18	1	0	0	0	0	1	0	0	0	0	0	1	0	0	1	3	1	1	0	1	0	1	1	0	2	1	0	0	1	0	0	3	0	1	0	0	0	3	0	0	0	3	0	0	2	3	0	0	0
19	1	1	0	0	1	0	0	0	0	0	0	1	0	0	2	0	0	1	0	0	0	2	1	0	2	1	0	0	0	0	0	2	0	1	3	0	0	1	1	0	0	1	0	1	1	2	0	3	0
19	1	0	0	0	0	0	0	0	3	0	0	3	1	1	2	0	0	1	2	0	0	3	1	1	2	0	0	1	2	0	0	1	0	2	2	0	0	0	0	1	0	2	2	0	1	1	0	0	0
19	1	0	0	0	0	0	0	0	0	0	0	1	0	0	0	0	2	0	0	0	0	0	0	0	3	0	0	0	0	0	0	3	1	0	0	0	0	2	2	0	0	2	0	0	0	1	0	0	0
19	1	0	0	3	3	3	0	0	2	2	3	1	3	2	1	2	0	1	2	2	3	0	2	2	0	2	0	0	2	1	0	0	0	1	2	0	0	1	0	2	0	0	3	0	2	1	2	2	0
19	1	0	0	0	0	0	0	0	0	1	0	3	0	0	1	0	0	0	1	0	0	1	0	0	1	0	0	0	0	0	0	1	0	1	1	0	0	1	1	1	0	1	0	0	1	1	0	0	0
19	1	0	0	1	0	2	0	1	0	0	1	2	1	1	2	0	3	1	0	0	3	1	0	2	0	0	0	0	0	0	0	1	1	2	0	1	0	0	0	2	0	1	0	0	1	2	1	0	0
19	1	1	0	0	3	0	1	0	0	0	0	3	3	0	1	3	0	3	0	3	3	3	2	1	0	3	1	0	1	0	0	3	3	3	3	1	3	3	2	3	1	0	3	3	3	3	3	3	1
19	1	0	0	0	0	0	2	0	0	0	0	0	0	0	1	0	0	2	0	1	0	2	0	0	1	1	0	0	0	0	0	3	1	3	0	0	0	0	0	0	2	2	3	0	0	3	0	0	3
19	1	1	0	0	0	0	0	0	0	0	0	2	0	0	1	0	0	0	0	0	0	2	0	0	2	0	0	1	0	0	0	2	0	1	2	0	0	0	0	0	0	1	0	0	0	3	0	0	0
18	1	1	7	0	3	2	2	3	1	1	3	3	2	1	3	0	0	1	3	0	3	3	2	2	0	0	0	0	0	0	0	1	0	3	3	1	3	1	1	2	1	3	0	0	1	2	2	2	2
19	1	0	7	0	0	0	0	0	0	0	0	3	0	0	3	0	0	2	2	0	0	3	2	0	3	0	0	0	0	0	0	2	0	3	3	0	0	3	0	0	0	3	0	0	0	3	0	0	0
19	1	1	7	0	0	1	2	2	0	0	2	2	0	1	2	0	0	2	0	2	2	1	1	0	1	1	1	0	0	0	0	2	2	3	3	0	3	2	2	2	0	1	1	0	2	1	1	0	1
19	1	0	7	0	0	0	0	0	0	0	0	1	0	0	2	0	0	2	0	0	0	1	1	0	2	0	1	0	1	0	0	0	0	2	1	0	0	0	0	0	0	2	0	0	2	0	0	0	0
20	1	0	7	2	0	0	0	1	1	2	0	3	0	1	1	0	0	0	3	1	0	2	1	0	2	1	0	0	1	0	0	1	0	2	3	0	0	0	1	1	0	1	0	0	1	2	0	3	0
21	1	0	7	0	0	1	0	3	3	0	0	3	0	0	2	0	0	0	3	0	0	3	1	0	1	1	0	1	0	0	1	1	0	1	3	0	0	1	3	0	3	0	0	0	1	3	3	3	1
19	1	0	7	0	0	0	0	0	0	0	1	1	0	0	0	0	1	0	0	1	0	0	0	0	1	0	0	0	0	0	0	3	0	1	0	0	0	0	0	1	0	1	0	0	0	3	1	0	0
19	1	0	7	0	0	0	3	0	0	0	0	3	0	0	3	0	0	0	0	0	0	3	0	0	3	0	0	0	0	0	0	0	0	0	3	0	0	0	1	0	0	3	3	0	1	0	0	3	0
19	1	1	7	0	0	0	0	0	0	0	0	0	0	0	0	0	0	2	0	1	0	0	1	0	1	0	0	0	1	0	0	0	0	2	0	0	0	0	0	1	0	3	1	0	2	1	0	0	0
19	1	1	7	0	1	1	1	1	1	0	1	3	1	0	1	0	3	0	3	0	2	2	1	1	3	0	0	1	0	1	0	2	0	0	3	1	3	3	0	3	0	0	0	1	0	3	0	0	0
18	1	0	7	0	0	0	0	0	0	0	0	0	0	0	0	0	0	3	0	0	0	1	0	0	3	0	0	0	0	0	0	0	0	1	0	0	0	3	0	0	0	3	0	0	0	2	0	0	0
19	1	0	7	0	0	1	0	0	3	0	1	0	0	0	1	0	3	0	1	0	0	1	1	0	0	0	0	0	0	0	0	0	0	1	1	0	0	3	2	0	0	3	0	0	1	0	1	0	0
18	1	0	7	0	0	0	0	0	0	0	0	0	0	0	2	0	0	1	0	1	0	1	0	0	2	2	1	0	0	0	0	0	0	2	1	0	0	0	0	2	0	2	0	0	0	2	2	0	0
22	1	1	7	0	3	0	2	0	0	0	0	0	0	1	1	3	0	1	0	2	0	1	1	0	2	1	0	0	0	0	0	1	1	1	3	0	1	2	1	2	1	1	0	0	1	1	0	0	0
20	1	0	7	0	3	0	3	2	3	0	3	3	0	1	3	0	2	0	2	0	1	2	0	1	0	0	0	0	0	0	0	0	0	2	3	0	0	0	0	3	0	3	0	0	1	0	0	2	0
19	1	0	7	0	1	0	0	0	0	0	0	2	0	0	3	0	1	2	1	1	0	2	1	1	2	1	0	0	2	0	0	0	1	2	2	0	0	2	0	1	0	2	1	0	1	1	2	0	0
19	1	0	7	0	0	0	1	0	1	1	0	2	1	0	3	0	2	2	3	1	1	3	2	1	2	2	0	1	0	0	0	1	0	3	3	0	1	1	1	2	0	2	1	0	1	2	1	1	0
20	1	1	7	0	0	0	1	2	0	0	0	0	0	0	1	0	0	0	0	0	0	1	1	0	3	0	0	0	2	0	0	0	0	1	2	3	3	3	0	1	2	1	0	0	0	1	0	0	0
20	1	1	7	1	3	0	0	0	3	3	2	3	0	3	3	0	3	0	3	2	1	3	1	0	0	0	0	0	0	0	0	2	0	3	3	0	0	0	3	2	0	3	2	0	0	1	0	0	0
20	1	0	7	0	3	3	0	0	0	0	0	2	0	0	2	0	1	0	1	1	0	1	1	0	1	1	0	0	1	0	0	0	0	0	1	1	1	1	1	0	0	1	0	0	1	1	1	0	0
18	1	0	7	0	0	0	0	0	0	0	0	1	0	0	1	0	0	0	1	0	0	1	1	0	2	0	0	0	1	0	0	1	0	2	3	0	0	1	1	0	0	1	1	0	1	2	1	0	0
18	1	0	7	1	1	1	2	2	0	2	0	3	2	0	3	0	2	2	2	0	2	2	0	0	1	0	1	2	1	1	1	2	0	3	3	1	2	0	2	0	2	0	0	1	0	3	1	1	1
19	1	1	7	0	3	0	0	2	0	0	2	0	0	0	3	0	2	0	1	0	0	2	0	0	0	0	0	0	1	0	0	2	0	2	3	0	1	3	3	1	3	2	0	0	0	2	1	1	0
19	1	0	7	0	2	0	1	1	1	1	0	3	0	0	3	0	0	0	2	0	1	2	0	1	2	0	0	0	0	0	0	1	0	2	3	0	0	0	1	0	0	1	0	0	0	1	0	1	0
18	1	0	7	0	1	0	0	0	0	1	0	2	0	0	3	0	0	0	2	0	0	3	1	0	2	0	0	0	0	0	0	0	0	3	2	0	0	1	0	1	0	0	0	0	2	1	0	2	0
19	1	1	7	0	0	0	0	0	0	0	0	1	0	0	1	0	1	2	0	0	1	1	0	0	2	0	0	0	1	0	0	0	0	1	0	0	0	0	1	0	1	1	3	0	1	1	0	1	2
19	1	0	7	0	1	1	2	1	2	0	2	1	1	0	1	0	0	0	0	1	1	1	2	0	0	0	0	1	1	0	1	0	1	0	0	0	1	0	1	0	0	0	0	0	0	0	1	1	2
20	1	0	7	0	0	0	1	1	0	0	0	0	0	0	0	0	0	1	1	2	0	2	0	1	2	1	0	0	2	0	0	1	3	3	1	1	0	0	0	2	0	2	0	0	2	2	0	0	0
19	1	0	7	1	3	1	0	0	0	0	0	3	0	0	3	1	3	0	1	1	1	3	0	0	0	0	0	1	0	0	0	2	0	2	3	0	0	0	1	1	0	1	0	0	2	3	0	2	0
19	1	0	7	0	0	2	1	2	1	0	1	0	1	0	0	0	2	1	0	1	0	0	1	0	3	0	0	1	0	0	0	2	0	2	0	1	1	3	0	1	1	1	0	1	0	2	1	0	0
18	1	1	7	0	0	1	0	0	0	0	0	1	0	0	2	0	2	0	0	0	0	2	1	0	2	0	0	0	2	0	0	1	0	1	3	0	0	2	1	1	0	2	0	0	2	3	1	0	0
19	1	0	7	0	0	2	0	1	0	0	0	2	0	0	0	0	0	2	0	2	0	2	1	0	1	1	0	0	1	0	0	1	0	2	3	0	0	1	1	2	1	0	0	0	1	2	0	0	1
19	1	0	7	0	1	0	0	2	0	0	0	3	1	0	2	0	0	0	0	0	0	2	1	0	2	1	1	0	0	0	0	0	0	3	3	0	0	0	0	2	1	0	1	2	2	0	0	0	0
18	1	1	7	0	0	1	0	0	0	0	0	0	0	0	2	0	1	1	1	1	0	1	2	1	2	0	0	1	1	0	0	2	0	3	3	0	0	3	2	2	0	2	0	0	1	3	0	0	0
18	1	1	7	0	2	0	0	0	0	0	0	2	0	0	2	0	1	1	0	1	0	2	0	1	0	1	0	0	1	0	0	1	0	1	3	0	0	1	1	0	0	1	1	0	0	2	0	0	0
19	1	0	7	0	1	0	3	3	0	0	0	0	0	0	1	0	0	0	0	0	0	1	0	1	1	0	0	0	1	0	0	0	0	2	1	0	0	0	1	1	1	1	1	0	0	1	1	2	0
19	1	1	7	0	3	0	0	3	0	0	0	3	0	0	2	0	0	0	2	0	2	3	3	1	1	2	1	0	1	0	0	3	0	3	3	3	2	0	1	2	1	0	1	0	2	3	3	1	0
19	1	0	7	3	3	3	0	1	0	3	0	3	0	3	3	0	0	2	3	0	2	3	0	0	0	0	0	3	0	0	0	2	2	3	3	0	0	1	3	2	3	0	0	0	0	0	0	3	0
19	1	0	7	0	3	0	1	1	1	2	2	3	1	2	3	0	0	0	3	0	0	3	2	0	1	1	0	2	0	0	0	1	0	3	3	0	0	2	3	1	0	2	2	0	1	3	2	2	0
18	1	0	7	0	0	0	0	0	0	0	3	0	0	0	3	0	0	0	0	0	0	3	1	0	2	0	0	0	0	0	0	0	0	3	3	0	0	2	0	0	0	2	0	0	0	1	0	0	0
19	1	0	7	0	0	1	0	0	2	0	0	1	0	0	3	0	3	2	0	0	0	3	0	0	2	0	0	0	1	0	0	1	0	3	2	0	0	2	0	1	0	2	0	0	2	1	0	0	0
18	1	0	7	1	0	0	0	0	0	2	2	2	1	0	0	0	0	1	0	0	1	1	0	1	0	0	0	0	0	0	0	1	0	1	1	0	0	1	1	1	0	1	0	0	0	2	2	0	0
19	1	1	7	0	1	0	0	0	0	1	0	1	0	0	0	1	0	0	1	0	0	1	0	0	0	0	0	0	0	0	0	1	0	1	3	0	0	1	0	1	0	0	0	0	1	3	0	0	1
19	1	1	7	3	3	1	0	1	3	0	0	3	0	0	3	0	3	0	3	0	3	3	0	0	1	0	0	0	0	0	0	3	0	2	3	0	0	0	2	1	0	1	0	0	0	3	0	1	0
19	1	1	7	0	1	0	0	0	0	0	0	2	0	0	3	0	1	1	0	0	0	0	1	0	0	0	0	0	0	0	0	0	0	1	2	0	0	1	2	0	0	0	0	0	0	2	0	1	0
20	1	1	7	0	0	0	0	0	0	0	0	1	0	0	0	0	3	0	0	0	0	0	1	0	1	0	0	0	0	0	0	1	0	3	0	0	0	3	0	0	0	1	0	0	0	2	0	0	0
19	1	0	7	0	0	3	0	0	3	0	0	3	0	1	0	0	0	0	0	0	1	3	1	0	3	0	0	3	0	0	0	0	0	2	3	0	0	3	0	0	0	3	2	0	2	1	0	3	0
20	1	1	7	0	0	0	0	0	0	0	1	1	1	0	0	0	3	1	0	0	1	2	1	0	0	0	0	0	0	2	0	1	0	3	3	0	0	1	2	2	0	1	0	0	1	2	1	1	0
19	1	1	7	0	0	0	0	0	0	0	0	2	0	0	2	0	0	0	3	0	0	2	0	0	1	0	0	0	0	0	0	2	0	3	3	0	0	0	1	0	0	1	0	0	0	2	0	0	0
19	1	1	7	0	0	1	0	3	1	0	0	0	0	0	0	0	1	0	0	0	0	0	0	0	2	0	1	0	0	0	0	0	0	0	1	1	0	3	1	1	1	2	0	1	0	2	0	0	0
18	1	1	7	0	0	0	0	1	0	0	0	3	0	0	2	0	2	0	3	0	0	3	0	0	2	0	0	1	0	0	0	2	0	0	3	0	0	0	1	0	0	1	0	0	0	2	0	0	0
19	1	0	7	0	2	1	0	1	0	1	2	1	1	0	1	0	1	0	0	0	1	1	0	2	0	0	0	0	1	1	0	1	0	2	2	0	1	2	1	1	0	0	2	1	1	1	2	1	0
20	1	0	7	0	0	2	0	0	0	0	0	3	0	0	1	0	3	2	0	0	0	1	2	2	2	1	0	0	2	0	0	0	0	1	1	0	1	0	0	0	0	3	0	0	2	2	0	2	0
19	1	0	7	0	2	3	0	1	0	0	0	3	0	0	2	1	2	0	0	0	0	1	1	1	2	0	0	0	0	0	0	3	2	0	3	0	0	2	3	0	0	2	2	0	0	3	0	0	0
20	1	0	7	0	0	3	0	1	0	0	0	3	0	1	0	0	0	1	0	0	0	0	0	0	1	0	0	0	1	0	0	2	0	3	3	0	0	0	0	1	0	1	1	0	2	3	3	0	0
18	1	0	7	0	1	1	0	0	0	0	1	3	2	0	2	0	3	3	0	0	1	3	2	3	1	1	1	0	1	1	0	2	2	3	0	1	1	1	2	2	0	3	0	2	1	1	1	0	0
19	1	0	7	0	0	1	0	0	1	1	0	0	0	0	2	0	0	0	1	1	0	2	0	0	0	1	0	0	0	0	0	1	0	2	3	0	0	0	3	0	0	1	0	0	0	3	0	0	0
19	1	0	7	0	0	0	0	0	0	0	1	1	0	0	1	0	0	2	0	1	0	1	1	0	1	1	0	0	0	0	0	0	1	3	3	0	0	0	0	1	0	1	0	0	1	1	0	0	0
18	1	0	7	0	0	0	0	0	0	0	1	1	0	0	2	0	0	2	0	1	1	1	0	0	3	2	0	0	0	0	0	2	2	3	2	0	1	0	1	2	0	2	1	0	0	2	0	0	0
18	1	0	7	2	2	2	0	1	0	0	0	3	0	0	2	0	0	1	1	0	1	2	1	0	2	0	0	0	0	0	0	1	1	1	3	0	0	0	2	1	0	2	0	1	2	2	0	0	0
20	1	1	7	0	1	0	0	0	0	0	0	1	0	0	1	1	1	1	0	0	0	1	2	0	2	0	0	0	1	0	0	0	0	2	0	0	0	1	0	2	0	2	0	0	1	1	0	0	0
19	1	0	7	3	3	2	0	2	1	3	0	3	0	3	2	0	0	0	3	0	1	2	0	0	3	0	1	3	1	0	3	2	0	0	3	0	0	2	2	0	0	3	0	0	1	2	1	2	2
19	1	1	7	0	0	0	1	0	1	0	2	2	0	0	1	1	0	1	0	2	1	1	0	0	1	0	0	0	0	0	0	2	0	2	0	0	1	0	3	0	0	2	0	1	0	3	2	0	0
19	1	1	7	0	3	1	0	0	0	0	0	2	0	1	3	0	0	0	2	2	2	3	0	1	1	1	2	0	0	0	0	3	0	0	3	0	0	0	0	2	1	1	0	0	0	3	2	0	0
19	1	1	7	0	1	0	0	1	0	1	0	3	0	0	2	0	1	0	0	0	0	1	0	0	1	0	0	0	0	0	0	1	0	0	3	0	1	0	1	2	0	1	0	0	0	1	0	0	0
20	1	0	7	0	3	0	3	3	1	3	3	3	0	3	3	0	1	0	3	0	0	1	0	0	2	0	0	0	0	0	0	2	0	3	3	0	0	1	2	0	3	1	3	0	1	1	0	0	0
19	1	0	7	0	0	0	0	0	0	0	0	1	0	0	2	0	0	1	0	0	0	1	2	0	0	0	0	0	0	0	0	1	0	1	2	0	0	1	1	1	0	1	1	0	2	3	1	0	0
19	1	1	7	2	0	0	0	0	0	1	0	3	0	1	1	0	0	2	0	0	0	2	1	0	1	0	0	0	0	0	0	1	0	0	2	0	0	0	0	1	0	1	0	0	0	2	1	0	0
19	1	0	7	0	1	1	0	0	3	2	2	3	3	0	3	0	3	0	3	1	1	3	1	1	2	0	3	1	1	2	0	3	0	3	3	1	0	3	0	3	0	1	0	2	1	1	1	3	0
18	1	1	7	0	3	0	0	0	0	0	0	3	0	0	3	0	3	1	3	1	0	2	0	0	0	1	0	0	0	0	0	3	0	1	3	0	0	2	3	0	0	0	0	0	0	3	2	0	0
19	1	1	7	0	2	0	0	0	2	1	3	1	0	1	2	1	0	0	2	0	3	1	1	3	2	2	1	2	1	0	0	0	1	2	2	0	0	1	1	2	0	2	0	1	0	2	2	0	0
20	1	1	7	1	3	0	2	1	0	2	1	0	0	0	2	0	0	1	3	1	0	2	1	0	1	1	0	0	1	0	0	0	0	1	2	0	0	1	0	2	0	2	0	0	2	1	0	0	0
19	1	1	7	0	0	1	2	0	0	0	0	0	0	0	0	0	2	2	0	0	0	1	0	1	0	0	0	0	1	0	0	3	0	0	0	0	0	0	1	0	0	1	0	0	0	3	2	0	0
18	1	0	7	0	2	1	0	1	0	0	0	0	0	0	3	0	0	0	2	0	1	1	2	1	2	0	0	0	1	0	0	1	0	1	3	0	0	1	2	2	0	2	2	0	1	3	0	0	0
18	1	0	7	0	0	0	0	0	0	0	0	0	1	0	1	0	0	0	0	1	1	1	1	0	2	0	0	0	0	0	0	0	0	2	1	0	0	0	0	0	1	2	0	0	2	1	0	0	0
18	1	1	7	0	1	0	0	2	0	0	0	3	0	0	0	0	2	0	0	0	0	1	0	0	3	2	0	0	0	0	0	0	0	0	1	0	0	2	0	1	0	0	0	0	1	2	0	0	0
19	1	0	7	0	0	1	0	0	2	0	1	1	0	0	2	0	1	2	1	2	0	1	0	0	1	1	0	0	0	0	0	0	0	1	1	0	1	2	2	1	0	1	0	0	1	1	0	1	0
19	1	0	7	0	0	0	0	1	0	0	0	0	0	0	2	0	0	1	0	0	0	0	1	0	2	0	0	0	2	0	0	1	0	3	0	0	0	0	0	1	0	1	0	0	2	1	0	0	0
19	1	1	7	0	0	0	0	2	0	0	2	3	1	0	2	0	1	1	1	0	0	3	1	1	2	2	0	0	1	0	0	2	0	2	3	0	2	3	2	0	0	2	0	2	1	3	0	2	3
19	1	1	7	0	1	0	0	0	1	1	0	3	0	0	3	0	0	2	0	1	1	2	1	1	2	1	0	0	0	0	0	0	1	3	3	1	1	1	2	2	0	2	0	0	1	3	0	0	0
18	1	0	7	0	3	0	0	2	2	2	0	0	0	1	3	0	0	0	0	0	1	1	0	0	2	0	1	0	0	0	1	0	0	1	3	0	0	2	0	1	3	1	0	0	0	1	0	1	0
19	1	1	7	0	0	0	1	0	2	0	0	2	0	0	2	0	0	1	0	0	0	3	1	0	1	0	0	0	0	0	0	1	0	2	3	0	0	0	0	0	0	2	0	0	0	2	0	0	0
19	1	0	7	0	0	0	0	0	0	0	0	0	1	0	0	0	0	1	0	1	0	0	1	0	1	0	0	0	0	0	0	2	0	0	0	0	0	2	1	0	0	2	0	0	1	2	1	0	0
18	1	0	7	0	0	2	0	0	0	0	0	0	0	0	2	0	1	0	0	2	0	0	0	0	3	1	0	0	1	0	0	0	0	1	0	0	0	1	0	1	1	2	0	0	0	2	0	0	0
20	1	0	7	0	3	0	0	3	0	0	0	0	0	0	3	0	0	0	2	0	0	1	2	0	3	0	0	0	0	0	0	3	0	1	3	0	0	3	0	0	0	3	1	1	2	0	0	1	0
19	1	1	7	0	0	0	0	0	0	0	1	0	0	0	1	0	0	0	1	0	0	2	0	1	2	0	0	0	1	0	0	1	3	0	0	0	0	1	1	3	0	3	0	0	2	2	1	0	0
19	1	0	7	0	0	1	1	2	3	0	3	0	2	0	0	0	2	0	0	0	0	0	0	2	2	0	2	0	1	0	0	3	0	0	3	2	0	3	0	0	0	2	0	1	1	3	2	0	0
19	1	0	7	0	0	0	0	0	3	0	0	0	1	0	0	0	0	0	0	0	1	0	0	0	1	0	1	0	0	1	0	1	0	0	0	0	0	1	2	1	0	1	0	1	1	2	0	0	0
20	1	1	7	0	1	0	1	0	2	2	1	3	0	0	1	1	3	2	2	2	2	2	0	0	0	0	0	2	1	0	0	3	0	2	3	0	0	0	3	2	0	1	0	1	2	2	0	1	0
18	1	1	7	0	3	0	0	0	1	0	1	2	2	0	0	0	0	2	1	0	2	1	2	0	1	0	1	0	1	0	0	0	0	2	3	3	2	1	0	0	0	0	0	1	0	3	2	0	0
20	1	0	7	0	0	3	0	0	0	0	2	1	2	0	3	0	3	2	3	0	1	0	1	2	3	0	0	2	1	2	0	1	0	3	3	2	1	3	2	2	0	1	0	1	0	2	2	1	0
19	1	1	7	0	0	0	0	0	0	0	0	1	0	0	0	0	1	1	0	0	0	2	1	0	2	0	0	0	0	0	0	0	1	3	3	0	0	0	1	1	0	1	0	0	0	0	0	0	0
18	1	0	7	0	0	0	0	1	0	0	0	1	0	0	2	0	1	0	3	0	0	1	0	0	1	0	0	0	2	0	0	0	0	1	3	0	0	0	0	1	2	0	2	0	3	3	0	0	0
20	1	1	7	0	3	0	1	1	0	0	0	1	0	1	3	0	0	0	0	1	0	3	1	2	1	0	0	0	1	0	0	1	0	1	1	0	1	2	2	2	0	1	0	0	1	2	0	1	0
18	1	1	7	0	0	1	0	1	1	0	0	3	0	0	1	0	0	1	3	1	0	3	1	0	3	1	0	0	1	0	0	3	0	2	3	0	0	0	1	2	0	2	2	0	2	1	0	0	1
18	1	1	7	0	0	0	0	0	0	0	1	3	0	0	1	0	0	0	0	0	0	2	0	0	0	0	2	2	0	0	0	0	0	1	1	0	0	0	0	0	0	2	0	0	1	3	1	1	0
20	1	0	7	0	0	2	1	0	0	0	0	0	0	0	0	3	2	1	0	1	3	0	0	0	1	0	0	0	0	0	0	3	0	1	1	0	0	1	3	3	0	1	0	0	1	3	0	0	0
18	1	0	7	0	0	0	0	0	0	0	0	3	0	0	1	0	0	1	0	1	0	1	0	0	0	0	0	0	0	0	0	1	1	2	1	0	1	0	0	1	0	1	0	0	1	0	0	0	0
18	1	0	7	0	1	0	0	0	0	0	1	1	1	0	3	0	3	1	1	1	0	1	1	0	3	0	0	1	1	0	0	1	1	3	3	0	0	0	1	1	0	3	0	0	1	3	0	0	0
19	1	0	7	1	1	2	1	2	3	0	0	0	0	1	1	3	3	0	2	0	0	2	0	0	2	0	0	0	0	0	1	3	0	0	1	0	1	1	1	0	1	0	3	0	0	3	1	3	0
19	1	0	7	1	1	1	0	0	1	0	0	1	0	0	2	0	2	0	1	1	0	2	0	1	0	0	0	0	1	0	0	0	0	0	3	0	0	1	0	1	0	1	0	0	0	0	0	0	0
20	1	0	7	0	0	0	1	2	0	0	0	1	0	1	1	0	1	2	0	0	0	1	1	0	2	1	0	0	1	0	0	0	0	1	1	0	0	0	0	1	0	1	0	0	1	0	0	0	0
19	1	1	0	0	0	0	0	0	0	0	0	3	0	0	3	3	0	0	0	0	0	1	0	0	0	0	0	0	0	0	0	3	0	2	3	0	0	1	0	2	0	0	0	0	1	3	0	0	0
18	1	1	0	0	0	0	1	1	0	0	0	1	0	0	2	0	0	0	0	1	0	2	2	1	1	1	0	1	1	0	0	1	0	0	3	0	0	1	1	1	0	1	1	0	1	1	0	1	0
19	1	1	0	0	0	1	1	0	0	0	1	2	0	0	2	0	0	2	1	1	0	1	1	2	1	1	0	0	0	0	0	1	0	1	2	0	0	1	1	2	1	1	1	0	0	3	0	1	0
19	1	1	0	0	0	0	0	0	0	0	0	3	0	0	0	3	0	3	0	2	0	2	0	0	0	0	0	0	0	0	0	3	0	2	1	0	2	0	0	2	0	1	0	0	0	3	0	0	0
19	1	1	0	3	0	0	0	0	0	0	0	3	0	0	0	3	1	1	3	0	1	3	0	0	2	0	0	3	0	0	0	2	0	3	3	0	0	0	0	2	0	2	0	0	0	3	0	1	0
19	1	0	0	0	2	0	1	2	1	2	0	3	0	2	2	0	0	2	3	0	0	2	0	0	0	0	0	0	0	0	0	3	0	2	3	0	0	0	3	0	0	0	0	0	0	3	2	2	0
18	1	0	0	1	0	1	0	0	0	0	0	1	1	0	1	0	0	1	0	0	1	1	1	1	2	0	0	0	1	0	0	0	0	1	1	0	0	0	0	2	0	3	2	0	1	0	0	0	0
18	1	1	0	0	0	0	0	0	0	0	0	0	0	0	2	0	1	0	0	0	1	1	0	1	2	1	0	0	1	0	0	1	0	1	1	1	1	1	0	1	0	1	0	0	1	1	1	0	0
18	1	1	0	0	0	0	0	2	2	0	0	0	0	0	1	0	2	1	0	1	0	1	0	0	2	1	0	0	0	0	0	2	0	1	2	0	0	2	2	1	0	1	0	0	0	2	0	0	0
18	1	1	7	0	0	0	0	1	1	0	1	2	2	0	2	0	1	1	0	0	2	1	2	0	3	1	0	0	1	0	0	0	0	3	0	2	2	2	0	1	0	3	0	0	2	1	2	0	0
19	1	1	7	0	1	0	0	0	3	0	0	2	0	0	2	0	0	1	0	2	2	2	1	1	1	0	0	2	0	0	0	2	0	3	3	0	1	2	2	0	0	1	2	0	0	3	0	0	2
20	1	1	7	0	0	0	0	1	3	0	0	3	0	0	2	0	0	2	0	1	0	2	0	1	0	1	0	0	0	0	0	1	0	2	3	0	0	2	1	1	0	2	0	0	2	3	1	0	2
20	1	1	7	0	0	0	0	1	1	0	0	0	0	0	2	0	3	0	1	0	0	1	0	1	1	0	0	0	0	0	0	1	1	0	0	1	1	0	1	0	0	1	1	0	1	1	1	0	0
19	1	1	7	0	0	1	1	0	2	1	0	1	0	0	3	0	0	1	0	0	0	2	1	0	0	1	0	0	1	0	0	1	0	2	1	0	0	0	0	0	0	1	0	0	0	0	0	0	0
20	1	1	7	0	2	1	2	1	0	0	0	3	0	1	2	0	0	1	1	0	0	1	1	1	0	1	0	0	0	0	0	2	0	1	2	0	0	1	0	1	2	0	2	0	0	2	0	0	2
18	1	1	7	3	3	0	0	0	0	0	0	1	0	0	1	0	0	0	0	0	0	2	0	0	2	0	0	0	0	0	0	0	0	1	1	0	0	0	0	0	0	2	0	0	0	1	0	0	0
19	1	1	7	0	3	0	0	1	0	0	0	3	1	0	3	0	2	1	3	0	1	3	2	2	1	1	1	0	0	2	0	1	0	3	3	0	1	3	0	0	0	1	2	3	1	3	1	3	0
19	1	1	7	0	0	0	0	0	0	0	0	2	0	0	0	0	0	0	1	0	0	1	0	0	1	1	0	0	1	0	0	3	0	1	3	0	0	1	0	0	1	0	0	0	1	3	1	0	0
19	1	0	7	3	3	0	0	0	0	3	3	3	0	3	3	0	0	1	3	0	0	3	1	0	1	0	0	3	1	0	0	0	0	3	3	1	1	1	3	1	3	1	0	3	1	0	0	3	0
18	1	1	7	2	3	0	0	0	0	0	0	0	0	0	3	0	3	1	0	0	0	3	1	0	2	0	0	0	0	0	0	0	0	3	3	0	2	3	0	0	0	2	0	0	1	0	0	0	0
20	1	1	7	2	1	0	1	1	2	0	0	2	0	0	1	0	0	0	1	1	0	0	0	0	2	1	0	1	0	0	0	0	0	3	2	0	2	1	0	2	0	1	3	0	1	1	0	1	0
18	1	0	7	0	0	0	3	2	0	1	3	0	0	0	0	1	2	1	1	1	1	1	1	1	1	0	0	0	0	0	0	3	0	2	2	0	0	3	3	1	0	1	0	1	0	0	0	0	0
19	1	0	7	0	0	0	0	0	0	0	0	0	0	0	3	0	0	2	0	2	0	1	2	0	1	0	0	0	0	0	0	2	0	0	0	0	1	2	2	0	0	1	0	0	0	2	0	0	1
19	1	0	7	0	0	0	0	0	0	0	3	0	0	0	1	0	3	0	0	0	0	1	0	1	2	0	3	0	1	0	0	3	0	2	0	0	0	3	1	0	0	3	0	0	2	0	1	0	0
19	1	1	7	0	1	0	0	0	1	1	2	3	1	2	3	0	0	1	3	0	0	3	1	0	1	1	0	0	1	0	0	0	0	3	3	0	0	1	1	0	0	1	0	0	2	2	1	0	0
19	1	0	7	3	3	0	0	0	0	1	0	1	0	0	3	0	0	2	1	1	0	3	2	0	2	2	0	0	1	0	0	0	0	3	2	0	0	0	0	2	0	2	0	0	1	0	0	0	0
18	1	0	7	0	0	1	0	0	0	0	0	1	1	1	1	0	0	1	1	0	1	0	0	1	1	0	1	0	0	0	0	2	0	0	3	0	0	2	1	0	1	0	0	0	0	3	2	0	0
19	1	1	7	0	0	2	2	3	3	1	0	0	0	0	3	0	1	0	2	0	1	2	1	0	0	0	1	3	0	0	3	0	0	0	3	1	1	3	1	0	3	0	0	0	0	3	1	3	3
19	1	0	7	0	0	0	1	1	0	0	0	3	0	0	0	0	3	1	0	0	0	1	1	0	2	2	0	0	0	0	0	3	2	2	3	0	0	3	0	1	0	2	0	0	2	1	0	1	0
19	1	1	7	0	2	3	0	3	3	3	3	0	3	3	3	0	1	2	1	3	0	3	1	3	2	0	1	2	2	0	0	2	1	3	3	3	3	3	3	1	3	3	3	3	0	3	1	2	0
18	1	1	7	0	0	0	1	0	0	0	0	1	0	2	3	0	0	0	1	0	0	2	1	0	1	0	0	0	1	0	0	1	0	2	3	0	0	0	2	0	0	0	1	0	2	3	3	1	0
19	1	1	7	0	2	0	0	0	0	0	1	3	0	0	1	0	2	1	0	1	0	1	1	1	1	0	0	0	1	0	0	0	0	2	3	0	0	1	0	1	0	1	0	0	1	3	0	0	0
19	1	0	7	0	0	0	0	0	0	0	0	0	0	0	3	0	0	0	1	0	0	2	0	0	3	0	0	0	0	0	0	2	0	3	0	0	0	1	1	0	0	3	0	0	0	3	0	0	0
19	1	0	7	0	1	0	0	0	2	1	0	3	0	0	2	0	2	0	3	0	0	1	0	0	2	0	0	0	0	0	0	3	0	2	3	0	0	1	2	0	0	1	0	0	0	3	0	0	0
20	1	0	7	0	1	2	0	0	2	2	0	1	0	0	1	0	2	0	2	0	2	2	2	0	2	0	0	0	1	0	0	1	0	2	1	0	0	2	0	1	0	2	0	0	1	0	0	0	0
18	1	0	7	0	0	1	0	0	0	0	0	1	0	0	0	0	0	2	0	3	1	2	2	2	1	0	2	0	1	2	0	0	1	3	0	3	3	2	2	3	0	2	2	1	0	1	1	0	0
18	1	0	7	0	0	0	0	0	0	0	0	2	0	1	1	0	0	0	2	2	0	2	2	0	3	1	0	0	1	0	0	1	0	0	3	0	0	2	0	1	0	3	1	0	2	3	0	2	0
21	1	1	7	0	2	1	1	1	2	0	2	1	2	0	3	0	1	2	1	0	1	3	1	1	2	1	2	1	1	1	0	3	0	3	2	1	2	2	2	1	2	3	0	3	2	2	3	3	1
19	1	0	7	0	3	0	2	2	1	0	0	3	0	0	2	0	1	0	1	0	0	3	1	0	1	0	0	0	0	0	0	2	0	2	3	0	0	0	2	0	0	0	1	0	0	3	2	2	3
20	1	0	7	0	0	1	0	0	3	0	0	1	0	1	1	0	0	0	3	0	0	2	1	1	1	0	1	1	1	0	0	1	0	2	3	0	0	0	0	1	0	0	2	0	1	0	1	0	0
19	1	0	7	0	0	1	0	0	0	1	2	3	0	3	0	0	3	2	3	1	0	0	0	1	3	1	0	3	0	0	0	1	0	2	3	0	1	3	3	1	0	3	0	0	1	1	1	0	0
19	1	1	7	2	3	2	0	0	3	1	1	3	1	2	3	0	0	1	3	0	1	2	1	1	1	0	1	1	2	0	0	0	0	3	3	1	0	1	0	2	2	1	0	0	1	0	1	0	0
19	1	0	7	2	1	0	0	1	2	0	2	1	0	0	2	0	0	0	0	0	0	1	0	0	1	0	0	0	0	0	0	3	0	2	3	0	0	2	0	0	0	1	0	1	2	3	2	0	0
18	1	1	7	0	2	2	1	0	3	1	2	2	0	1	2	0	2	1	1	0	0	3	0	0	2	0	0	0	0	0	0	1	0	1	3	0	0	2	0	0	0	1	0	0	0	1	0	1	0
19	1	0	7	0	1	0	2	3	0	0	0	0	2	0	2	0	0	1	1	0	1	3	1	0	2	2	0	0	2	0	0	1	0	3	3	0	0	0	0	1	0	2	1	0	1	2	1	0	0
18	1	0	7	0	0	0	1	0	0	0	0	0	0	0	0	0	0	1	0	0	0	1	1	0	2	2	0	0	0	0	0	1	1	3	0	0	0	1	1	1	0	2	1	0	1	3	0	0	0
19	1	0	7	0	0	1	0	2	3	0	0	3	0	0	0	0	0	0	3	0	1	2	1	2	2	0	0	0	1	0	0	0	0	1	3	1	0	2	2	2	0	3	0	1	2	1	2	3	0
18	1	0	7	0	0	1	1	1	1	1	0	0	0	0	1	0	3	0	0	0	0	2	1	0	2	0	0	0	1	2	0	1	0	3	3	0	0	0	1	2	0	3	0	0	3	2	0	0	0
18	1	0	7	0	3	0	2	3	3	3	3	3	1	1	3	3	0	0	0	0	3	3	0	3	3	1	0	0	1	0	0	3	0	3	3	3	0	0	3	0	0	3	3	0	3	3	0	3	0
19	1	0	7	0	3	3	2	1	3	3	2	3	2	0	2	0	3	1	3	0	2	2	2	1	0	0	1	0	1	0	0	1	0	3	3	1	0	3	1	1	0	1	1	2	1	2	1	3	2
19	1	0	7	0	1	0	0	1	3	3	0	3	0	3	3	0	0	0	3	0	0	3	0	0	1	0	0	0	0	0	0	0	0	3	3	0	0	1	0	0	0	2	1	0	2	3	0	3	0
19	1	0	7	0	3	1	3	3	3	0	0	0	0	0	3	0	3	1	1	1	0	2	1	0	3	1	0	0	1	0	0	3	0	3	3	1	0	3	0	0	3	2	1	1	1	2	1	1	0
18	1	0	7	0	0	0	0	1	0	0	0	1	0	1	1	1	0	0	3	0	0	1	1	2	3	0	0	0	0	0	0	1	0	3	2	0	2	2	3	3	3	0	3	0	2	2	2	0	0
18	1	0	7	1	0	1	0	0	0	0	1	3	0	2	1	0	0	1	2	0	0	2	1	0	3	1	0	0	1	0	0	1	0	2	3	0	0	0	3	1	0	3	3	0	1	0	0	3	1
19	1	0	7	0	3	1	1	0	0	0	1	3	0	1	3	0	0	0	3	0	2	3	1	3	1	0	0	1	1	0	0	1	0	3	3	3	1	0	0	3	0	2	1	0	1	3	3	2	1
19	1	0	7	0	0	0	0	0	0	0	3	3	1	0	0	3	3	0	1	2	0	1	2	1	2	0	1	2	2	0	0	3	2	2	3	3	3	1	0	2	0	2	3	0	1	3	3	0	0
18	1	1	7	1	3	0	0	1	0	0	1	3	0	0	3	0	0	1	1	1	0	3	1	0	1	0	0	0	0	0	0	1	0	3	2	0	0	0	0	1	0	0	1	0	1	1	0	3	0
18	1	1	7	0	0	0	1	0	0	1	1	3	0	0	1	0	2	1	2	1	0	2	1	0	2	2	0	0	0	0	0	0	0	3	1	0	0	3	2	1	3	1	0	0	2	3	0	0	0
20	1	0	7	0	0	0	0	2	0	0	0	1	0	0	1	0	0	0	0	0	0	1	0	0	1	0	0	0	0	0	0	1	0	1	1	0	0	0	0	1	0	1	0	0	0	2	0	0	1
20	2	1	0	2	0	1	0	2	0	1	1	0	0	1	0	2	0	1	2	0	0	0	0	0	0	0	2	1	0	0	0	2	0	0	1	0	0	1	2	0	0	0	0	0	0	3	1	0	0
21	2	0	0	0	0	0	1	0	0	0	0	0	0	0	0	2	0	2	0	0	3	0	0	2	2	3	0	0	0	0	0	3	1	1	0	0	3	0	2	0	2	0	1	0	0	3	2	2	2
20	2	1	0	0	1	0	0	0	0	0	0	0	0	0	3	0	2	2	0	0	0	1	2	0	1	1	0	0	1	0	0	0	2	2	0	0	0	0	0	1	0	1	0	0	1	0	0	0	0
20	2	1	0	0	0	0	0	1	1	0	1	0	2	0	2	0	1	2	0	1	1	1	0	2	2	2	0	0	1	1	0	0	0	3	0	0	0	1	0	1	0	3	2	0	2	0	0	0	0
20	2	0	0	1	1	0	2	2	3	3	3	3	1	2	2	0	1	1	3	0	0	2	1	1	2	1	0	0	1	0	0	1	0	2	3	1	1	1	1	1	1	2	1	1	1	2	1	1	2
21	2	0	0	0	0	0	0	0	0	0	0	1	0	0	0	0	0	0	0	0	0	0	0	0	2	0	0	0	0	0	0	2	0	2	2	0	0	0	1	1	0	1	0	0	1	1	0	0	0
20	2	0	0	2	3	0	0	1	0	2	0	3	1	2	3	0	0	1	2	1	2	1	1	1	2	1	1	2	0	0	0	0	0	2	3	0	0	1	2	0	0	3	0	0	3	1	0	1	0
20	2	1	0	2	0	0	0	0	0	0	0	1	0	0	0	0	0	2	3	0	1	1	0	0	1	0	0	1	0	0	0	3	0	0	3	0	0	1	3	0	0	1	0	0	0	3	0	0	0
21	2	0	0	0	3	0	0	0	0	0	0	0	1	0	2	0	0	0	0	0	0	1	0	0	3	0	0	0	0	0	0	2	0	2	1	0	0	0	0	0	0	0	0	0	1	0	0	0	0
19	2	0	0	0	1	0	0	0	0	0	0	3	0	0	3	0	0	1	0	1	0	3	0	0	3	0	0	0	0	0	0	0	1	1	0	0	0	0	1	0	1	1	0	0	0	1	1	0	0
20	2	1	0	0	0	3	3	3	0	0	0	3	0	0	1	0	3	0	2	1	1	1	0	2	3	0	0	0	1	0	0	3	0	3	3	0	0	3	3	0	3	3	0	3	0	3	3	0	0
22	2	0	0	0	0	1	0	0	0	0	0	1	0	0	1	0	0	1	0	1	0	1	0	0	0	0	0	0	0	0	0	2	2	1	1	0	0	0	1	2	0	0	0	0	1	3	0	0	0
19	2	1	0	0	0	0	0	0	0	0	0	2	2	0	0	0	0	1	0	1	1	1	1	2	2	0	0	0	0	0	0	2	2	1	2	0	1	1	2	3	0	0	1	2	1	1	0	0	0
19	2	1	0	0	1	0	1	0	0	0	0	2	0	0	2	0	0	0	0	0	1	2	0	1	1	0	0	0	0	0	0	0	0	2	1	0	0	0	0	1	0	1	0	0	0	0	0	0	0
21	2	1	0	3	3	1	1	1	2	3	3	3	1	1	0	1	0	1	3	0	1	1	1	1	0	0	1	0	0	0	1	1	0	2	3	1	1	1	1	1	0	0	0	1	0	2	2	2	0
19	2	0	0	1	3	1	3	3	2	2	2	3	1	3	2	0	0	1	3	1	3	2	1	0	0	1	0	2	0	0	0	3	2	2	3	0	0	0	0	1	2	1	0	0	2	1	1	2	2
20	2	0	0	0	3	1	0	0	0	0	0	1	1	0	0	0	3	0	0	0	0	0	0	0	0	0	0	0	1	0	0	2	0	1	3	0	0	3	1	0	0	2	0	0	3	3	0	0	0
21	2	1	0	0	3	0	0	2	0	0	2	1	0	0	1	0	0	0	0	0	0	0	0	0	2	3	0	0	0	0	0	0	0	1	3	0	0	3	2	0	0	0	0	0	0	3	0	0	0
20	2	1	0	0	0	3	0	0	1	0	1	3	1	0	0	1	0	1	0	3	3	3	1	0	2	1	0	0	1	0	0	3	0	3	3	3	3	3	3	2	0	0	0	0	3	3	1	1	0
20	2	0	0	0	0	2	0	0	1	0	1	3	2	1	0	0	3	0	1	1	2	2	1	1	2	1	0	0	0	0	0	3	1	2	0	0	1	0	2	2	1	2	0	2	0	2	2	0	3
19	2	0	0	0	3	0	0	0	0	0	0	3	0	0	3	0	0	1	3	0	0	3	1	1	2	1	1	1	1	0	0	0	0	3	3	1	0	2	2	0	0	1	0	0	1	1	2	3	2
20	2	0	0	0	1	0	0	0	0	0	0	1	0	0	2	0	0	0	0	0	0	1	0	0	2	1	0	0	0	0	0	0	0	1	2	0	0	0	0	0	0	2	0	0	0	1	0	0	0
20	2	1	0	0	0	0	0	1	1	1	1	3	0	1	0	0	1	1	0	0	1	1	0	0	0	0	0	1	1	1	0	0	0	0	0	1	0	1	2	1	1	0	1	0	0	1	0	1	2
19	2	0	0	0	0	0	0	0	0	0	0	0	0	0	2	0	0	1	0	2	0	2	0	0	3	2	0	0	0	0	0	0	0	2	1	0	0	0	0	2	0	2	0	0	1	0	0	0	0
18	2	0	0	0	0	0	0	0	0	2	0	2	0	2	3	0	1	0	2	1	0	3	0	2	3	1	0	0	0	0	0	1	2	3	2	0	0	2	1	2	0	3	0	0	2	3	0	0	1
20	2	1	0	2	0	0	0	0	0	1	0	2	0	0	0	1	0	0	0	0	0	0	0	0	1	0	0	0	0	0	0	3	0	0	3	0	0	1	0	0	0	1	0	0	0	3	0	0	0
20	2	0	0	1	2	0	2	0	0	0	0	3	0	0	2	0	0	1	3	0	1	2	0	0	2	0	0	0	0	0	0	2	0	1	3	0	0	0	0	0	0	2	0	0	1	2	0	0	2
20	2	0	0	1	0	0	0	0	0	0	0	2	0	0	1	0	0	0	0	2	2	0	0	0	1	0	0	0	0	0	0	0	2	2	2	0	1	1	0	0	0	1	0	0	0	1	0	0	0
20	2	1	0	0	3	0	0	0	2	1	0	3	0	0	0	0	0	0	0	0	0	2	0	0	2	1	0	0	0	0	0	1	1	2	3	0	0	0	0	1	0	3	0	0	0	3	0	0	0
20	2	1	0	0	0	0	0	0	0	0	1	0	0	0	2	0	1	1	0	1	1	0	0	1	1	0	0	0	2	0	0	1	0	2	1	0	0	1	0	2	0	3	0	0	0	1	1	0	0
21	2	1	0	0	0	0	1	1	0	0	0	2	0	0	0	0	0	0	0	2	0	1	0	0	2	1	0	0	0	0	0	0	0	1	2	0	0	0	0	0	0	1	0	0	0	2	1	0	1
20	2	1	0	0	3	3	1	2	0	0	2	3	0	0	3	0	0	0	0	0	0	3	1	0	0	0	0	0	0	0	0	3	0	0	3	0	0	0	0	0	0	2	0	0	0	2	0	0	0
21	2	1	0	0	0	1	0	1	1	0	0	3	0	0	1	0	0	1	0	0	0	2	2	0	2	0	0	0	0	0	0	2	0	1	0	0	0	0	0	1	0	0	0	0	0	3	0	3	0
20	2	1	0	0	0	0	1	0	0	0	0	0	0	0	0	0	1	0	0	0	0	1	0	0	2	0	0	0	0	0	0	2	0	2	1	0	0	0	1	0	0	2	0	0	0	2	0	0	0
19	2	0	0	3	0	0	1	0	0	0	0	3	0	1	1	0	0	0	3	0	0	2	1	0	1	0	0	1	0	0	0	2	0	3	3	0	0	1	0	0	0	1	0	0	0	1	0	0	1
19	2	1	0	0	0	1	0	0	0	0	0	3	0	0	2	0	2	1	3	2	0	2	2	1	2	2	1	0	1	0	0	1	0	2	3	0	0	3	2	0	0	1	0	0	1	1	0	1	0
20	2	0	0	0	0	3	0	0	0	0	0	2	0	0	0	0	0	1	2	1	0	1	2	0	3	0	0	0	0	0	0	2	0	2	3	0	0	1	2	2	0	2	0	0	1	2	0	0	0
20	2	1	0	0	0	0	0	0	0	0	0	0	0	0	3	0	0	0	0	0	0	0	2	0	1	0	0	0	2	1	0	2	0	1	0	1	0	0	2	2	0	1	0	1	1	1	0	0	0
19	2	0	0	0	1	0	0	2	1	0	1	3	0	2	3	3	0	2	0	0	1	2	1	0	1	0	1	0	2	0	0	1	0	2	3	1	0	0	3	2	0	0	0	0	2	2	1	0	0
19	2	0	0	1	1	0	0	0	0	1	0	3	0	3	3	0	2	0	1	1	0	1	0	0	0	0	0	0	0	0	0	2	0	2	3	0	0	3	2	0	0	2	0	0	0	2	0	2	0
20	2	0	0	0	0	0	0	1	0	0	0	1	0	0	2	0	0	2	0	0	0	2	3	0	2	1	0	0	1	0	0	0	0	3	1	0	0	0	0	1	0	2	0	0	1	0	0	0	0
20	2	0	0	0	3	0	1	1	2	0	0	3	0	0	3	0	0	0	0	0	0	3	1	0	2	1	0	0	1	0	0	1	1	2	3	0	0	0	0	0	0	2	0	0	1	1	0	0	0
22	2	0	0	0	0	0	0	0	0	0	0	0	1	0	0	0	3	0	0	0	0	0	1	0	3	0	0	0	0	0	0	0	1	1	0	0	0	0	3	0	0	3	0	0	1	0	0	0	0
21	2	1	0	0	1	1	1	1	0	0	0	1	0	1	1	0	0	1	0	0	0	2	1	0	0	0	0	0	1	0	0	0	0	1	1	0	0	1	1	1	1	1	0	0	1	1	0	0	0
20	2	0	0	0	0	0	3	2	0	0	0	0	0	1	2	0	0	0	0	0	0	0	0	0	0	0	0	0	0	0	0	2	0	1	2	0	0	0	0	0	1	1	0	0	0	2	0	1	0
20	2	1	0	0	0	3	0	0	2	0	1	0	0	0	0	0	0	0	0	1	1	0	0	0	2	0	0	0	0	0	0	2	0	1	0	0	0	1	1	2	0	1	0	0	0	1	0	0	0
19	2	0	0	3	0	0	0	0	0	3	3	3	3	0	0	0	3	1	1	0	1	2	0	0	3	1	0	0	1	1	0	2	0	3	3	0	0	3	0	1	0	3	0	1	1	1	1	1	0
20	2	0	0	0	1	1	1	0	0	0	0	0	0	0	1	0	1	0	0	1	0	2	0	0	2	1	0	0	0	0	0	1	0	1	0	0	0	0	0	1	0	2	0	0	0	1	0	0	0
21	2	0	0	0	0	0	1	0	1	0	0	0	0	0	3	0	1	0	0	0	0	1	1	0	3	1	1	0	0	0	0	1	0	3	2	0	0	2	2	0	2	3	2	0	0	1	0	0	0
21	2	1	0	0	0	0	0	0	1	0	0	1	0	0	0	0	0	1	1	1	0	1	1	1	1	1	0	0	1	0	0	0	2	2	1	0	0	0	1	1	0	1	0	0	1	1	0	0	0
21	2	0	0	0	2	1	0	1	0	1	0	2	0	1	1	0	0	0	0	1	1	0	0	0	2	1	0	0	1	0	0	2	1	2	1	0	0	0	0	1	0	2	0	0	0	2	1	1	0
20	2	1	0	0	3	1	0	0	2	0	0	0	1	0	2	0	0	2	0	1	0	1	1	1	2	1	0	0	1	0	0	0	2	3	0	0	1	3	3	1	0	2	0	1	2	3	0	3	0
20	2	1	0	0	3	3	3	0	0	0	0	3	3	3	3	0	3	2	3	1	1	3	1	0	3	1	0	0	2	0	0	0	1	3	3	0	0	3	1	1	0	1	1	0	0	3	3	3	0
20	2	0	0	0	0	0	0	0	0	0	0	0	0	0	0	0	3	1	0	0	0	2	1	0	1	1	0	0	0	0	0	1	0	2	0	0	0	0	1	1	0	2	0	0	0	1	0	0	0
20	2	0	0	0	0	0	0	0	0	0	0	0	0	0	0	0	0	1	0	1	0	2	0	1	3	0	0	0	0	0	0	0	0	3	2	0	0	0	0	1	0	1	0	0	0	0	0	0	0
19	2	0	0	0	0	1	0	0	2	1	0	0	0	0	1	0	0	1	0	0	0	0	0	0	1	1	0	0	0	0	0	1	0	0	2	0	0	0	0	0	0	2	1	0	1	2	0	0	0
20	2	1	0	0	0	0	1	1	0	0	0	0	1	0	1	0	0	2	0	1	0	2	2	1	2	1	0	0	1	0	0	1	0	3	0	0	1	1	1	2	0	2	0	1	1	2	0	0	0
20	2	0	0	0	0	0	0	1	0	0	0	1	0	0	2	0	0	0	1	0	0	2	1	0	3	1	0	0	1	0	0	3	2	0	0	0	0	0	1	1	0	2	0	0	1	1	0	0	0
22	2	1	0	0	0	0	0	0	0	0	0	1	0	0	1	0	0	1	0	0	0	2	0	0	1	0	0	0	1	0	0	2	0	2	0	0	0	0	0	0	0	1	0	0	2	2	0	0	1
20	2	0	0	0	1	0	0	0	0	0	0	0	0	0	2	0	1	0	0	2	0	2	2	0	3	2	1	1	1	0	0	1	0	2	1	0	0	1	0	2	0	3	0	0	2	1	0	0	0
20	2	1	0	3	0	0	1	0	0	0	1	0	0	0	3	0	0	1	0	1	0	1	1	0	1	1	0	0	2	0	0	1	0	2	3	0	0	0	0	2	0	2	0	0	1	0	0	0	0
20	2	0	0	0	0	0	0	0	3	0	0	3	0	0	2	0	1	0	3	0	0	1	0	0	3	0	0	0	0	0	0	2	0	1	3	0	0	1	0	0	0	1	0	0	0	3	0	0	0
20	2	1	0	0	2	3	3	1	3	3	0	2	0	2	2	0	0	0	0	0	0	1	0	0	0	0	1	2	1	0	0	2	0	0	3	0	1	0	3	0	2	0	0	0	0	2	0	0	0
19	2	0	0	0	2	0	0	0	0	2	2	2	2	1	3	1	0	0	1	1	0	3	0	0	1	0	0	0	0	2	0	1	0	3	2	0	0	0	0	2	0	1	0	0	0	2	0	2	0
19	2	0	0	0	0	0	0	2	0	0	0	0	1	0	0	2	0	0	0	0	0	1	2	0	0	0	0	0	0	0	0	3	0	3	3	0	0	0	2	2	2	2	0	0	0	3	0	2	0
22	2	1	0	0	1	2	0	0	1	0	0	1	0	0	2	0	3	1	0	0	0	0	0	1	0	2	0	1	2	0	2	3	0	0	0	0	2	0	1	2	0	1	0	1	0	0	0	1	0
20	2	0	0	1	1	0	0	0	0	0	0	1	0	0	2	0	0	0	0	0	0	2	1	0	2	1	0	0	0	0	0	2	2	2	2	0	0	0	0	1	0	2	1	0	1	1	0	0	0
18	2	1	0	1	1	0	0	0	3	0	0	2	1	1	2	0	3	0	2	0	0	0	2	0	3	1	0	0	0	0	0	2	0	3	0	0	0	0	3	1	1	3	0	0	0	0	0	0	2
18	2	0	0	1	1	3	3	0	1	1	1	1	0	1	2	0	1	1	1	0	2	1	1	0	1	1	0	0	0	0	0	2	0	2	2	1	1	1	1	1	0	2	0	0	0	0	0	0	0
21	2	1	0	0	3	2	0	0	3	0	0	3	0	0	3	0	1	0	0	0	0	3	3	0	3	0	0	0	3	0	0	3	0	3	3	0	0	3	3	0	0	3	0	0	0	3	0	0	0
21	2	1	0	0	3	1	0	1	3	0	0	0	1	1	3	1	0	2	0	2	0	2	2	0	1	0	0	0	1	0	0	3	0	0	2	0	0	2	2	1	1	1	1	0	0	3	1	1	1
19	2	1	0	0	0	0	0	1	0	0	0	2	0	0	2	0	0	2	0	2	0	3	0	0	2	0	0	0	0	0	0	1	0	3	0	0	0	0	1	0	0	1	0	0	1	0	0	0	0
19	2	1	0	0	0	3	0	0	0	0	2	0	0	0	1	0	3	3	0	3	2	1	1	2	0	2	0	0	1	0	0	3	1	1	1	0	2	2	1	3	0	2	1	0	1	3	1	0	0
21	2	0	0	3	0	3	1	1	3	0	3	3	0	0	0	1	1	0	0	1	1	0	0	1	1	0	0	1	0	0	0	2	0	0	2	0	0	2	1	0	0	0	0	0	0	2	2	0	0
20	2	1	0	0	3	0	0	0	0	0	0	3	0	0	2	0	1	0	0	0	0	1	0	0	0	0	0	0	0	0	0	2	0	0	2	0	0	1	1	0	1	0	0	0	0	2	0	2	0
20	2	1	0	0	0	0	0	1	1	0	0	1	0	0	2	0	0	0	0	0	0	2	1	1	2	1	0	0	1	0	1	2	0	1	0	0	0	1	0	1	0	2	0	0	0	2	0	2	0
21	2	0	0	0	0	0	0	0	1	0	0	0	0	0	1	0	3	0	0	0	0	1	0	0	2	1	0	0	1	0	0	0	1	3	0	0	0	0	0	0	0	2	0	0	0	2	0	0	0
20	2	0	0	0	3	1	3	3	0	0	0	3	1	0	3	0	1	1	0	1	2	3	2	2	3	1	3	0	0	0	0	3	0	2	3	0	0	1	3	2	0	2	0	1	2	0	2	3	0
19	2	0	0	0	0	1	3	0	0	0	0	3	0	0	1	0	0	0	0	0	0	1	0	0	1	0	0	0	0	0	0	3	0	1	0	0	0	1	2	1	0	1	1	0	0	2	0	0	0
21	2	0	0	0	1	0	0	0	3	0	0	1	0	0	1	0	1	1	0	1	0	0	0	0	3	1	0	0	0	1	0	0	0	1	1	0	1	0	0	0	0	2	0	0	0	0	0	1	0
19	2	0	0	3	1	0	0	0	2	0	0	3	0	0	1	0	3	1	3	1	0	1	1	1	1	1	0	1	0	0	0	3	0	2	3	0	0	3	3	0	3	0	0	1	0	1	1	0	2
20	2	0	0	0	0	0	2	0	0	0	0	2	0	0	2	0	0	0	0	0	0	2	0	0	2	0	0	0	0	0	0	1	0	1	2	0	0	0	0	0	1	2	0	0	0	0	0	0	0
19	2	0	0	0	0	1	0	0	3	0	0	0	0	0	0	0	2	0	1	0	0	0	0	0	2	1	0	0	0	0	0	2	0	1	2	0	0	1	2	1	0	1	0	0	0	3	0	0	0
21	2	1	0	0	0	0	1	2	2	0	0	1	0	0	0	0	1	1	1	1	2	1	1	0	1	1	0	0	1	0	0	0	0	2	0	1	1	0	0	0	0	0	0	0	1	2	0	1	0
21	2	0	0	0	0	3	3	3	3	0	3	3	0	0	3	3	3	1	0	1	0	0	1	0	0	1	0	1	3	0	3	3	3	0	0	0	3	3	0	0	0	1	0	0	1	0	0	0	0
21	2	1	0	0	0	0	1	0	0	0	2	2	1	0	0	0	1	2	0	1	0	1	0	0	3	1	0	1	1	0	0	1	0	0	0	3	0	0	3	2	0	1	0	1	0	1	2	2	0
20	2	0	0	0	3	3	3	3	3	0	0	1	0	0	3	0	0	3	0	3	1	3	1	0	3	1	3	0	1	0	0	0	0	3	3	1	1	3	3	3	0	3	3	0	3	0	1	1	0
21	2	1	0	0	1	0	0	0	0	1	0	2	0	0	1	0	0	0	1	0	0	1	0	0	1	0	0	0	0	0	0	0	0	1	2	0	0	0	0	0	0	2	0	0	1	0	0	0	0
20	2	1	0	3	2	3	3	3	3	3	3	3	0	1	3	3	0	0	1	0	3	0	0	2	0	0	0	0	1	0	0	3	3	3	3	0	2	0	1	3	3	0	1	0	0	3	3	3	0
20	2	0	0	0	0	0	0	0	0	0	0	1	1	0	0	0	0	1	0	1	1	1	1	0	2	2	1	0	2	1	0	0	3	2	0	0	0	0	0	2	0	2	0	0	2	0	0	0	0
20	2	0	0	1	0	3	0	1	3	0	1	3	1	0	0	1	1	0	1	0	0	1	0	1	0	0	3	1	0	1	1	3	0	0	1	3	1	3	3	0	1	0	1	3	0	3	1	1	1
19	2	1	0	0	0	0	0	0	0	0	0	0	0	0	0	0	0	1	0	1	0	1	1	0	0	1	0	0	1	0	0	1	0	0	0	0	0	2	2	1	3	0	0	1	0	1	1	1	1
19	2	0	0	0	0	0	0	0	0	1	2	2	1	1	0	1	0	1	0	0	2	0	0	0	1	1	0	0	1	0	0	2	0	0	2	0	2	2	2	2	0	0	1	0	2	0	1	0	0
19	2	1	0	0	0	0	0	0	0	0	0	0	0	0	2	0	0	2	0	1	0	2	2	0	1	2	0	0	2	0	0	0	1	2	0	0	0	0	0	2	0	1	0	0	2	0	1	1	0
21	2	1	0	0	0	1	1	2	1	0	0	1	0	0	2	0	1	2	1	1	1	2	1	1	2	0	0	1	1	0	0	1	0	0	1	0	0	2	2	1	0	3	0	0	1	3	0	0	0
20	2	0	0	1	3	0	2	0	1	3	3	0	0	0	2	3	0	3	1	2	3	2	3	3	0	0	3	1	0	2	0	3	0	1	3	0	2	1	2	3	0	2	1	3	0	3	3	3	3
21	2	0	0	0	0	0	0	1	3	0	0	0	0	0	0	0	0	0	0	1	0	0	0	0	3	1	0	0	1	0	0	0	0	2	3	0	0	0	0	0	0	3	0	0	0	0	0	0	0
20	2	0	0	0	0	3	0	0	1	0	3	3	0	0	0	2	3	1	0	1	0	1	0	3	0	1	0	0	1	0	0	3	0	2	3	1	0	2	3	2	0	1	0	0	0	3	3	1	0
20	2	0	0	0	0	0	0	0	0	0	1	0	1	0	0	0	0	2	0	2	1	1	2	1	2	2	1	0	2	1	0	0	2	1	0	1	1	2	1	1	0	1	1	1	2	1	1	0	0
20	2	1	0	0	0	0	0	0	0	0	0	1	0	0	0	0	3	0	0	3	0	0	0	0	3	0	1	0	0	0	0	3	0	0	3	0	0	1	2	2	0	0	0	0	0	1	0	0	0
19	2	0	0	0	1	0	0	0	0	0	0	0	0	0	2	0	0	1	0	1	0	1	1	1	0	0	0	0	1	0	0	0	1	1	0	0	0	0	0	1	0	1	0	0	1	0	0	0	0
20	2	0	0	0	0	0	0	0	1	0	1	0	0	0	0	0	0	1	0	0	1	0	0	0	1	2	0	0	0	0	0	0	0	0	0	0	0	1	0	2	0	1	0	0	1	1	1	0	0
20	2	0	0	0	0	1	0	0	1	0	1	0	0	0	1	0	0	1	0	0	1	2	2	0	2	0	0	0	1	0	0	0	0	2	2	1	0	1	2	2	0	0	2	1	0	2	3	1	0
20	2	0	0	0	0	0	0	0	0	0	0	0	1	0	1	0	0	2	0	1	2	1	2	0	2	1	0	0	2	2	0	2	2	2	0	1	0	2	2	2	0	2	0	2	2	3	0	0	0
20	2	0	0	0	3	1	0	0	0	0	0	1	1	0	3	0	3	0	0	2	1	3	0	3	3	0	0	0	2	1	0	2	1	0	1	2	0	2	0	3	0	3	0	1	1	3	0	0	0
22	2	1	0	0	0	0	0	1	0	1	0	3	0	0	3	0	3	0	1	0	1	2	0	0	0	0	0	0	0	0	2	2	0	0	3	0	0	1	0	3	1	0	0	0	0	2	1	0	0
20	2	0	0	0	2	0	0	1	1	0	0	3	0	0	3	0	0	0	0	0	0	2	0	0	0	0	0	1	0	0	0	1	0	1	3	0	0	2	0	0	0	1	0	0	0	2	0	3	0
20	2	0	0	0	0	3	3	0	2	0	3	0	0	0	3	0	2	1	0	1	3	3	0	3	2	0	3	0	0	0	0	3	0	1	0	0	0	3	3	2	0	1	3	0	1	1	2	0	0
20	2	1	0	0	1	1	0	1	2	1	0	3	0	0	1	0	0	0	0	1	0	1	1	0	2	1	0	0	0	0	0	3	0	0	3	0	0	1	3	1	0	2	0	1	1	1	1	0	0
19	2	0	0	0	0	0	0	0	0	0	0	0	0	2	1	0	0	0	0	2	1	1	1	2	0	3	0	0	1	0	3	0	1	1	0	1	2	0	1	1	0	0	0	0	1	3	0	0	1
21	2	1	0	0	0	2	0	1	1	0	1	3	0	0	1	0	0	1	0	1	0	1	0	0	1	1	1	0	2	0	0	1	0	0	0	0	0	0	0	0	2	2	2	0	2	2	0	0	1
18	1	1	0	0	0	0	2	0	0	0	0	2	0	3	1	0	0	0	3	0	0	1	1	0	2	1	0	0	0	0	0	3	0	0	3	0	0	3	2	0	0	0	0	0	0	3	0	0	0
18	1	1	0	0	0	0	0	2	0	0	0	0	0	0	3	0	0	1	0	1	0	0	1	0	1	1	0	0	1	0	1	1	2	2	1	0	0	0	0	1	1	1	2	0	1	3	0	0	0
18	1	0	0	0	1	0	0	1	2	1	0	2	0	1	0	2	0	0	2	0	0	2	0	1	0	0	0	0	0	0	0	2	0	2	2	0	0	2	2	0	0	1	1	0	1	2	0	0	0
19	1	0	0	0	0	0	0	1	0	0	1	3	0	0	0	0	0	2	0	0	0	1	0	1	2	1	0	0	1	0	0	1	0	1	0	0	0	3	1	0	0	1	2	0	1	1	1	0	1
19	1	0	0	0	0	0	1	1	1	0	1	0	0	0	3	0	0	1	0	0	0	3	2	3	1	1	0	0	2	0	0	0	0	3	0	1	1	1	0	0	0	3	0	0	2	0	0	0	0
19	1	1	0	0	0	0	1	0	0	0	1	1	1	0	0	0	0	1	0	1	1	1	2	1	1	2	0	0	2	0	0	2	0	2	1	1	0	1	1	2	0	2	1	0	1	1	0	0	0
18	1	0	0	0	1	0	1	0	0	0	0	1	0	0	2	0	0	0	0	0	0	2	0	0	1	0	0	0	0	0	0	0	0	2	2	0	0	0	0	0	0	1	0	0	2	2	0	1	0
19	1	0	0	0	0	2	1	3	0	0	0	0	0	0	1	1	2	0	0	0	1	1	0	0	1	0	0	0	0	0	0	2	0	0	2	0	0	1	0	0	0	1	0	0	0	1	0	0	0
18	1	0	0	0	0	0	0	1	0	0	0	1	0	0	0	0	1	0	0	0	1	0	0	0	3	0	0	0	0	0	0	2	0	0	0	0	0	1	0	0	0	2	0	1	0	3	2	0	0
18	1	0	0	0	0	0	2	0	0	0	0	1	0	0	0	0	0	0	2	0	0	0	0	0	3	0	0	0	0	0	0	1	0	3	3	0	0	1	3	1	0	3	0	0	0	2	0	0	0
18	1	1	0	0	0	0	2	2	0	0	0	3	0	0	1	0	0	0	1	1	0	1	0	0	2	0	0	0	1	0	0	1	0	3	3	0	0	1	2	1	0	1	2	0	0	2	2	1	1
20	1	0	0	0	0	1	3	0	3	0	0	3	0	0	0	3	0	0	0	0	0	0	0	0	0	0	0	0	0	0	0	3	0	2	1	0	0	0	0	1	0	0	0	0	2	3	0	0	0
19	1	0	0	0	0	1	0	0	1	0	2	1	0	0	2	0	1	0	1	1	0	1	0	0	3	1	0	0	0	0	0	1	0	1	2	0	0	3	2	2	0	3	0	0	1	0	0	2	0
19	1	1	0	0	0	0	0	2	1	0	1	3	1	0	1	0	0	1	1	2	2	2	1	0	0	1	2	0	0	1	0	3	1	2	3	0	0	1	2	2	0	0	0	2	1	2	1	2	0
18	1	0	0	0	2	1	0	0	0	0	1	1	2	0	3	0	1	1	0	2	1	2	1	2	2	2	1	0	1	1	0	1	0	3	2	0	0	0	2	2	0	1	1	2	2	2	0	1	0
19	1	0	0	0	0	0	1	0	3	0	0	0	0	0	0	1	3	0	0	0	0	0	0	0	3	0	0	0	0	0	0	3	0	3	0	0	0	2	2	1	0	3	0	0	0	3	1	0	1
19	1	1	0	0	1	0	1	0	1	0	0	2	0	0	2	0	1	1	1	0	2	3	1	0	1	2	0	0	1	0	0	1	1	3	3	0	0	1	1	2	0	0	1	2	1	0	1	0	0
18	1	0	0	0	2	2	0	1	2	0	2	3	0	2	2	0	0	0	1	2	1	2	0	2	1	0	1	0	0	0	0	2	0	2	2	0	1	2	1	1	2	0	2	0	0	1	1	1	0
21	1	0	0	1	1	2	2	1	2	0	1	3	2	0	2	0	2	0	2	1	0	3	2	1	2	1	2	0	1	0	0	1	0	3	2	1	1	2	2	0	1	2	1	0	1	1	1	2	2
18	1	0	0	0	2	0	0	0	1	0	0	1	0	0	0	0	1	0	0	0	0	1	1	0	1	0	0	0	0	0	0	1	0	2	0	0	0	1	1	0	0	1	1	0	0	2	0	0	3
19	1	0	0	0	0	0	3	0	3	0	3	3	1	3	1	0	0	2	0	3	0	0	0	0	0	1	3	0	0	1	0	3	2	3	0	0	3	3	3	3	3	1	2	2	2	2	2	0	2
19	1	0	0	1	1	0	0	0	1	2	0	3	0	0	1	0	0	2	3	0	0	3	0	0	0	0	0	1	0	0	0	2	0	0	3	0	0	0	1	0	0	0	0	0	2	2	0	0	0
19	1	1	0	0	0	0	1	0	0	0	0	0	0	0	3	3	0	0	0	0	0	0	0	0	1	0	0	0	0	0	0	2	1	1	0	0	0	2	2	1	0	2	0	0	1	3	0	0	0
19	1	1	0	0	0	3	1	0	3	3	3	0	0	0	0	0	0	2	0	2	2	0	0	1	1	1	1	0	1	0	0	2	0	0	0	1	0	0	1	1	0	2	0	0	0	2	2	0	0
19	1	0	0	0	0	0	0	0	0	1	0	3	0	0	0	0	0	0	0	0	3	1	0	0	0	0	0	0	0	0	0	1	1	1	2	0	0	0	2	0	0	1	1	0	0	0	0	0	0
18	1	0	0	1	2	1	0	2	0	0	0	1	0	0	3	0	0	0	0	0	0	1	0	0	1	0	0	0	1	0	0	1	0	1	1	0	0	1	0	0	0	0	1	0	0	1	0	0	0
21	3	0	0	2	0	0	0	1	0	0	1	2	0	0	0	0	0	0	0	0	2	1	2	0	0	0	0	0	0	0	0	3	0	0	3	0	0	2	1	2	0	1	0	0	0	3	2	0	0
19	1	0	0	0	0	0	0	0	0	0	0	2	2	0	0	0	2	1	0	0	0	0	1	0	1	1	0	0	1	0	0	1	0	0	0	0	1	0	1	1	0	1	0	0	1	1	0	0	0
21	2	1	0	0	0	0	0	0	0	1	1	0	0	0	0	0	0	1	1	0	0	0	0	1	1	0	0	0	1	0	0	1	0	2	1	0	0	1	0	1	0	2	0	0	0	0	0	0	0
19	1	0	0	0	1	2	2	2	2	0	2	2	1	0	1	0	0	1	2	1	2	2	1	0	1	1	1	0	0	0	0	3	0	0	3	1	2	2	3	0	2	1	0	0	0	3	2	2	3
22	3	0	0	0	0	0	0	0	0	0	0	1	1	0	0	0	0	0	0	0	0	0	0	0	3	1	0	0	0	1	0	3	2	3	3	0	0	0	0	0	0	0	0	1	2	0	1	1	0
20	3	1	0	0	1	1	2	2	0	0	0	1	0	0	0	0	0	0	1	0	0	1	0	0	1	0	0	0	0	0	0	0	0	2	3	0	0	3	1	0	0	0	0	0	1	2	0	0	1
21	3	0	0	0	2	3	3	2	3	2	3	3	0	3	2	0	1	1	2	1	1	2	2	1	1	1	1	2	2	0	0	1	0	1	3	3	3	3	1	1	0	1	1	0	0	1	2	2	2
21	3	1	0	0	0	2	0	0	0	0	3	0	1	0	1	0	3	3	0	1	3	1	2	3	2	3	1	0	2	2	0	0	0	2	2	0	2	2	0	3	0	2	0	0	2	0	1	0	0
18	1	0	0	0	3	0	0	1	0	0	0	2	0	1	3	0	0	1	3	0	0	1	0	0	1	0	0	0	0	0	0	2	0	0	3	0	0	1	0	0	0	1	2	0	1	3	0	0	0
[truncated: 73 more columns]
